# Supplementary material for: Meconium Microbiome of Very Preterm Infants across Germany
Source: mSphere. 2022 Jan 12;7(1):e00808-21. doi: 10.1128/msphere.00808-21 (PMC8754166; doi:10.1128/msphere.00808-21)
Supplement: TABLE S1 [file msphere.00808-21-s0007.csv]

X.SampleID	Study_id	material	target_region	Sample_or_Control	mother	dna_quant_ng_ul	location	age	mec_eval	input	filtered	denoised	merged	tabled	nonchim	NOarchaeaEukaryota	relative_mitos
mec1	01.1.7.001.c.001	Meconium	V4_16s	Sample	False	10.0	I	7.0	2.0	58156.0	35792.0	35792.0	35194.0	35178.0	33751.0	33751.0	0.17314065030521988
mec10	01.1.7.010.c.001	Meconium	V4_16s	Sample	False	22.9	I	7.0	2.0	31879.0	15649.0	15649.0	15285.0	15285.0	15187.0	15187.0	0.3406544811320755
mec100	05.1.8.004.c.001	Meconium	V4_16s	Sample	False	3.8	F	8.0	2.0	9154.0	6512.0	6512.0	6438.0	6438.0	6140.0	6140.0	0.1532202454833816
mec101	05.1.8.006.c.001	Meconium	V4_16s	Sample	False	12.4	F	8.0	1.0	9155.0	8745.0	8745.0	8696.0	8696.0	8621.0	8621.0	0.004741021690174233
mec102	05.1.8.007.c.001	Meconium	V4_16s	Sample	False	0.6	F	8.0	5.0	3815.0	524.0	524.0	486.0	486.0	486.0	486.0	0.8339021615472128
mec103	05.1.8.008.c.001	Meconium	V4_16s	Sample	False	3.8	F	8.0	5.0	8831.0	1487.0	1487.0	1445.0	1445.0	1445.0	1445.0	0.6656686626746507
mec104	05.1.8.009.c.001	Meconium	V4_16s	Sample	False	5.73	F	8.0	1.0	9970.0	9145.0	9145.0	9023.0	9023.0	8153.0	8153.0	0.06241743725231176
mec105	05.1.8.010.c.001	Meconium	V4_16s	Sample	False	6.03	F	8.0	4.0	18302.0	267.0	267.0	246.0	240.0	240.0	240.0	0.9828847481021394
mec106	05.2.7.001.c.001	Meconium	V4_16s	Sample	False	3.6	F	7.0	4.0	10904.0	420.0	420.0	394.0	394.0	394.0	394.0	0.97915712322492
mec107	05.2.7.002.c.001	Meconium	V4_16s	Sample	False	2.16	F	7.0	5.0	10257.0	1089.0	1089.0	1015.0	1015.0	1010.0	1010.0	0.7570799244808055
mec108	05.2.7.003.c.001	Meconium	V4_16s	Sample	False	6.22	F	7.0	1.0	5988.0	5316.0	5316.0	5152.0	5152.0	4676.0	4676.0	0.08186469584991472
mec109	05.2.7.004.c.001	Meconium	V4_16s	Sample	False	2112	F	7.0	4.0	15248.0	227.0	227.0	162.0	162.0	162.0	162.0	0.985359477124183
mec11	01.1.7.011.c.001	Meconium	V4_16s	Sample	False	0.0	I	7.0	1.0	21159.0	15400.0	15400.0	15311.0	15311.0	15311.0	15311.0	0.13598136151835435
mec110	05.2.8.001.c.001	Meconium	V4_16s	Sample	False	9.85	F	8.0	1.0	11694.0	7113.0	7113.0	7101.0	7101.0	7101.0	7101.0	0.22024729520865527
mec111	05.2.8.002.c.001	Meconium	V4_16s	Sample	False	1.8	F	8.0	5.0	11817.0	2037.0	2037.0	1556.0	1530.0	1530.0	1515.0	0.823019801980198
mec112	06.1.7.002.c.001	Meconium	V4_16s	Sample	False	0.24	C	7.0	3.0	32705.0	17163.0	17163.0	17150.0	17150.0	17138.0	17138.0	0.2396327810120913
mec113	06.2.7.001.c.001	Meconium	V4_16s	Sample	False	8.12	C	7.0	2.0	11563.0	3490.0	3490.0	3375.0	3375.0	3331.0	3331.0	0.4383633502360553
mec114	06.2.7.003.c.001	Meconium	V4_16s	Sample	False	8.56	C	7.0	3.0	19386.0	550.0	550.0	485.0	485.0	485.0	485.0	0.9746424708568682
mec115	06.2.7.004.c.001	Meconium	V4_16s	Sample	False	1.86	C	7.0	2.0	15272.0	7697.0	7697.0	7465.0	7465.0	6352.0	6352.0	0.19372459349593496
mec116	06.2.7.005.c.001	Meconium	V4_16s	Sample	False	0.39	C	7.0	4.0	18514.0	1521.0	1521.0	1487.0	1487.0	1487.0	1487.0	0.7809006211180124
mec117	06.2.7.006.c.001	Meconium	V4_16s	Sample	False	2.34	C	7.0	3.0	57078.0	3707.0	3707.0	3664.0	3646.0	3646.0	3646.0	0.8669786871929757
mec118	06.2.8.001.c.001	Meconium	V4_16s	Sample	False	3.5	C	8.0	1.0	8862.0	5997.0	5997.0	5955.0	5955.0	5626.0	5626.0	0.13219309462915602
mec119	06.2.8.003.c.001	Meconium	V4_16s	Sample	False	5.7	C	8.0	3.0	14471.0	987.0	987.0	856.0	856.0	856.0	850.0	0.8710517181534191
mec12	01.1.7.012.c.001	Meconium	V4_16s	Sample	False	6.4	I	7.0	4.0	36743.0	2727.0	2727.0	2697.0	2680.0	2672.0	2672.0	0.7510004880429478
mec120	06.2.8.004.c.001	Meconium	V4_16s	Sample	False	0.87	C	8.0	4.0	28785.0	514.0	514.0	485.0	479.0	479.0	479.0	0.9702101250110824
mec121	07.1.7.001.c.001	Meconium	V4_16s	Sample	False	0.42	D	7.0	5.0	268.0	45.0	45.0	42.0	42.0	39.0	39.0	0.8806818181818182
mec122	07.1.7.002.c.001	Meconium	V4_16s	Sample	False	3.94	D	7.0	4.0	30259.0	2662.0	2662.0	2608.0	2608.0	2608.0	2594.0	0.8542656406825025
mec123	07.1.7.003.c.001	Meconium	V4_16s	Sample	False	5.3	D	7.0	2.0	29791.0	5820.0	5820.0	5591.0	5591.0	5572.0	5563.0	0.7528868360277137
mec124	07.1.7.004.c.001	Meconium	V4_16s	Sample	False	3.1	D	7.0	3.0	20642.0	1212.0	1212.0	1183.0	1183.0	1183.0	1183.0	0.8829976303317536
mec125	07.1.7.005.c.001	Meconium	V4_16s	Sample	False	4.2	D	7.0	2.0	14936.0	6853.0	6853.0	6578.0	6576.0	6576.0	6576.0	0.3822300417857928
mec126	07.1.7.006.c.001	Meconium	V4_16s	Sample	False	6.1	D	7.0	2.0	22385.0	4376.0	4376.0	4234.0	4232.0	4232.0	4224.0	0.7775235916499857
mec127	07.1.7.007.c.001	Meconium	V4_16s	Sample	False	7.3	D	7.0	4.0	52089.0	938.0	938.0	793.0	717.0	712.0	712.0	0.9348036059240179
mec128	07.1.7.008.c.001	Meconium	V4_16s	Sample	False	6.2	D	7.0	4.0	13911.0	117.0	117.0	110.0	110.0	110.0	110.0	0.9883359253499222
mec129	07.1.7.009.c.001	Meconium	V4_16s	Sample	False	9.5	D	7.0	5.0	15426.0	4237.0	4237.0	4200.0	4200.0	4180.0	4180.0	0.4512178148921364
mec13	01.1.7.013.c.001	Meconium	V4_16s	Sample	False	7.59	I	7.0	3.0	29841.0	1748.0	1748.0	1654.0	1650.0	1648.0	1648.0	0.9028986455538834
mec130	07.1.7.010.c.001	Meconium	V4_16s	Sample	False	3.56	D	7.0	1.0	16393.0	121.0	121.0	49.0	49.0	49.0	49.0	0.9928530036700792
mec131	07.1.8.001.c.001	Meconium	V4_16s	Sample	False	6.9	D	8.0	4.0	43738.0	1221.0	1221.0	1010.0	810.0	810.0	810.0	0.9701022349025202
mec132	07.1.8.002.c.001	Meconium	V4_16s	Sample	False	1.47	D	8.0	4.0	10648.0	19.0	19.0	19.0	19.0	19.0	19.0	0.9990592662276576
mec133	07.1.8.003.c.001	Meconium	V4_16s	Sample	False	2.96	D	8.0	2.0	25460.0	8743.0	8743.0	8593.0	8591.0	8591.0	8591.0	0.4328583173472184
mec134	07.1.8.004.c.001	Meconium	V4_16s	Sample	False	0.3	D	8.0	5.0	2310.0	247.0	247.0	221.0	221.0	221.0	221.0	0.5057034220532319
mec135	07.1.8.005.c.001	Meconium	V4_16s	Sample	False	4.6	D	8.0	5.0	17511.0	132.0	132.0	50.0	50.0	50.0	50.0	0.9945026627727196
mec136	07.1.8.006.c.001	Meconium	V4_16s	Sample	False	9.44	D	8.0	1.0	22633.0	18866.0	18866.0	18840.0	18840.0	18840.0	18840.0	0.2824427480916031
mec137	07.1.8.007.c.001	Meconium	V4_16s	Sample	False	4.8	D	8.0	5.0	19584.0	3756.0	3756.0	3724.0	3724.0	3724.0	3724.0	0.8957701231483134
mec138	07.1.8.008.c.001	Meconium	V4_16s	Sample	False	9.0	D	8.0	1.0	152110.0	122079.0	122079.0	121825.0	121825.0	121745.0	121745.0	0.0549558467678577
mec139	07.2.7.002.c.001	Meconium	V4_16s	Sample	False	1.33	D	7.0	4.0	5466.0	12.0	12.0	12.0	12.0	12.0	12.0	0.998681898066784
mec14	01.1.7.014.c.001	Meconium	V4_16s	Sample	False	12.5	I	7.0	4.0	54673.0	8117.0	8117.0	7968.0	7965.0	7910.0	7906.0	0.7384901886402041
mec140	07.2.7.003.c.001	Meconium	V4_16s	Sample	False	24.8	D	7.0	2.0	19126.0	9776.0	9776.0	9688.0	9686.0	9686.0	9686.0	0.18081116441343215
mec141	07.2.7.004.c.001	Meconium	V4_16s	Sample	False	1.89	D	7.0	2.0	7585.0	6953.0	6953.0	6637.0	6634.0	6627.0	6627.0	0.0006130268199233716
mec142	07.2.7.005.c.001	Meconium	V4_16s	Sample	False	6.54	D	7.0	4.0	84560.0	7269.0	7269.0	7067.0	7022.0	7022.0	7022.0	0.8375285466910934
mec143	07.2.7.006.c.001	Meconium	V4_16s	Sample	False	0.56	D	7.0	4.0	6596.0	994.0	994.0	837.0	837.0	837.0	837.0	0.8123809523809524
mec144	07.2.7.007.c.001	Meconium	V4_16s	Sample	False	0.05	D	7.0	5.0	218.0	60.0	60.0	37.0	37.0	37.0	37.0
mec145	07.2.8.001.c.001	Meconium	V4_16s	Sample	False	13.4	D	8.0	2.0	27720.0	15694.0	15694.0	15292.0	15270.0	14644.0	14644.0	0.25463656260799444
mec146	07.2.8.002.c.001	Meconium	V4_16s	Sample	False	5.86	D	8.0	4.0	36754.0	2007.0	2007.0	1564.0	1309.0	1309.0	1307.0	0.9465519488984488
mec147	07.2.8.003.c.001	Meconium	V4_16s	Sample	False	7.54	D	8.0	4.0	21863.0	1456.0	1456.0	1364.0	1357.0	1344.0	1344.0	0.9143468950749464
mec148	07.2.8.004.c.001	Meconium	V4_16s	Sample	False	7.3	D	8.0	2.0	21729.0	7724.0	7724.0	6994.0	6994.0	6984.0	6965.0	0.7338203401438192
mec149	07.2.8.005.c.001	Meconium	V4_16s	Sample	False	14.0	D	8.0	1.0	7990.0	7345.0	7345.0	7270.0	7270.0	6713.0	6713.0	0.0659405357668531
mec15	01.1.7.017.c.001	Meconium	V4_16s	Sample	False	4.0	I	7.0	3.0	34437.0	9685.0	9685.0	9394.0	9375.0	9375.0	9375.0	0.5646832819372125
mec150	07.2.8.006.c.001	Meconium	V4_16s	Sample	False	2.5	D	8.0	5.0	19606.0	6353.0	6353.0	6330.0	6330.0	6330.0	6330.0	0.2977599080987938
mec151	07.2.8.007.c.001	Meconium	V4_16s	Sample	False	3.2	D	8.0	4.0	40530.0	248.0	248.0	221.0	215.0	210.0	210.0	0.9565836298932384
mec152	07.2.8.008.c.001	Meconium	V4_16s	Sample	False	1.26	D	8.0	3.0	10240.0	2023.0	2023.0	1954.0	1954.0	1954.0	1954.0	0.7633818281636015
mec153	07.2.8.009.c.001	Meconium	V4_16s	Sample	False	0.9	D	8.0	4.0	10565.0	290.0	290.0	231.0	231.0	229.0	229.0	0.9672440944881888
mec154	07.2.8.010.c.001	Meconium	V4_16s	Sample	False	0.1	D	8.0	5.0	364.0	118.0	118.0	102.0	102.0	102.0	102.0	0.0
mec155	09.1.7.001.c.001	Meconium	V4_16s	Sample	False	4.1	H	7.0	4.0	9405.0	644.0	644.0	584.0	584.0	584.0	584.0	0.8973243419621493
mec156	09.1.7.002.c.001	Meconium	V4_16s	Sample	False	7.6	H	7.0	4.0	10457.0	474.0	474.0	428.0	428.0	428.0	428.0	0.9462772669911664
mec157	09.1.8.001.c.001	Meconium	V4_16s	Sample	False	11.2	H	8.0	1.0	7975.0	6951.0	6951.0	6921.0	6921.0	6855.0	6855.0	0.030933713471133287
mec158	09.1.8.002.c.001	Meconium	V4_16s	Sample	False	9.0	H	8.0	1.0	6161.0	5735.0	5735.0	5732.0	5732.0	5732.0	5732.0	0.011088011088011088
mec159	09.1.8.003.c.001	Meconium	V4_16s	Sample	False	2.8	H	8.0	4.0	6024.0	278.0	278.0	250.0	250.0	250.0	250.0	0.9064551422319476
mec16	01.1.7.018.c.001	Meconium	V4_16s	Sample	False	50.2	I	7.0	1.0	11857.0	1297.0	1297.0	1273.0	1273.0	1273.0	1273.0	0.03302961275626424
mec160	09.1.8.004.c.001	Meconium	V4_16s	Sample	False	3.4	H	8.0	4.0	8423.0	476.0	476.0	434.0	434.0	434.0	434.0	0.8853126156122827
mec161	09.1.8.005.c.001	Meconium	V4_16s	Sample	False	2.1	H	8.0	1.0	5336.0	2496.0	2496.0	2451.0	2451.0	2451.0	2451.0	0.3158251440189766
mec162	10.1.8.001.c.001	Meconium	V4_16s	Sample	False	11.8	E	8.0	4.0	10795.0	444.0	444.0	410.0	403.0	403.0	403.0	0.9451992753623188
mec163	10.1.8.003.c.001	Meconium	V4_16s	Sample	False	11.3	E	8.0	1.0	9253.0	8171.0	8171.0	8164.0	8164.0	8164.0	8164.0	0.04117022531555975
mec164	10.1.8.007.c.001	Meconium	V4_16s	Sample	False	11.1	E	8.0	4.0	14989.0	210.0	210.0	180.0	177.0	177.0	177.0	0.9882480284521415
mec165	10.2.7.001.c.001	Meconium	V4_16s	Sample	False	2.13	E	7.0	4.0	9082.0	635.0	635.0	619.0	619.0	619.0	619.0	0.9285378467324872
mec166	10.2.7.002.c.001	Meconium	V4_16s	Sample	False	10.6	E	7.0	1.0	7231.0	6573.0	6573.0	6516.0	6516.0	5933.0	5933.0	0.03844911147011309
mec167	10.2.8.001.c.001	Meconium	V4_16s	Sample	False	3.81	E	8.0	5.0	17183.0	2516.0	2516.0	2449.0	2449.0	2449.0	2449.0	0.7032223124830761
mec168	10.2.8.002.c.001	Meconium	V4_16s	Sample	False	6.0	E	8.0	4.0	9322.0	198.0	198.0	170.0	170.0	170.0	170.0	0.9734611131588649
mec169	10.2.8.003.c.001	Meconium	V4_16s	Sample	False	8.9	E	8.0	4.0	16460.0	438.0	438.0	351.0	349.0	349.0	349.0	0.9685994991331149
mec17	01.1.7.020.c.001	Meconium	V4_16s	Sample	False	5.56	I	7.0	1.0	11767.0	10985.0	10985.0	10706.0	10706.0	10082.0	10082.0	0.0019357960961445394
mec170	10.2.8.004.c.001	Meconium	V4_16s	Sample	False	1.5	E	8.0	4.0	3859.0	352.0	352.0	325.0	325.0	325.0	325.0	0.8435960591133005
mec171	10.2.8.005.c.001	Meconium	V4_16s	Sample	False	7.0	E	8.0	1.0	6777.0	4225.0	4225.0	4198.0	4198.0	4198.0	4198.0	0.2022557828331103
mec172	10.2.8.012.c.001	Meconium	V4_16s	Sample	False	6.9	E	8.0	1.0	5601.0	5339.0	5339.0	5234.0	5234.0	4282.0	4282.0	0.0
mec173	11.1.7.001.c.001	Meconium	V4_16s	Sample	False	12.3	G	7.0	1.0	31271.0	26662.0	26662.0	26107.0	26105.0	25656.0	25656.0	0.039170329246665116
mec174	11.1.7.002.c.001	Meconium	V4_16s	Sample	False	14.5	G	7.0	1.0	21497.0	18963.0	18963.0	18705.0	18705.0	16699.0	16699.0	0.02229223635715135
mec175	11.1.7.003.c.001	Meconium	V4_16s	Sample	False	1.68	G	7.0	2.0	26594.0	3541.0	3541.0	3430.0	3420.0	3420.0	3420.0	0.7114664001998501
mec176	11.1.7.004.c.001	Meconium	V4_16s	Sample	False	8.76	G	7.0	1.0	62762.0	58135.0	58135.0	58052.0	58052.0	58050.0	58044.0	0.00730847645046477
mec177	11.1.7.006.c.001	Meconium	V4_16s	Sample	False	8.72	G	7.0	1.0	51815.0	47084.0	47084.0	46785.0	46785.0	45600.0	45600.0	0.009768761963433148
mec178	11.1.7.007.c.001	Meconium	V4_16s	Sample	False	16.5	G	7.0	1.0	55465.0	50672.0	50672.0	49703.0	49697.0	44222.0	44222.0	0.0031735081062435324
mec179	11.1.7.008.c.001	Meconium	V4_16s	Sample	False	2.72	G	7.0	5.0	14138.0	3068.0	3068.0	3032.0	3032.0	3032.0	3032.0	0.6979209692964339
mec18	01.1.7.021.c.001	Meconium	V4_16s	Sample	False	15.4	I	7.0	1.0	10029.0	9219.0	9219.0	9008.0	9008.0	8154.0	8154.0	0.02919389978213508
mec180	11.1.7.009.c.001	Meconium	V4_16s	Sample	False	3.15	G	7.0	5.0	9740.0	395.0	395.0	371.0	371.0	371.0	371.0	0.9491379310344829
mec181	11.1.7.010.c.001	Meconium	V4_16s	Sample	False	11.8	G	7.0	1.0	5435.0	5132.0	5132.0	5104.0	5104.0	4808.0	4808.0	0.00670347003154574
mec182	11.1.7.011.c.001	Meconium	V4_16s	Sample	False	6.0	G	7.0	1.0	22255.0	19228.0	19228.0	18800.0	18800.0	18538.0	18538.0	0.02409446306047551
mec183	11.1.7.012.c.001	Meconium	V4_16s	Sample	False	0.23	G	7.0	5.0	1124.0	779.0	779.0	724.0	724.0	724.0	724.0	0.11292719167904905
mec184	11.1.7.013.c.001	Meconium	V4_16s	Sample	False	1.2	G	7.0	5.0	5627.0	848.0	848.0	768.0	768.0	768.0	768.0	0.32300163132137033
mec185	11.1.7.014.c.001	Meconium	V4_16s	Sample	False	7.4	G	7.0	1.0	42430.0	15415.0	15415.0	15360.0	15358.0	15228.0	15228.0	0.01485893827322118
mec186	11.1.7.015.c.001	Meconium	V4_16s	Sample	False	9.9	G	7.0	4.0	56553.0	1263.0	1263.0	1105.0	906.0	906.0	899.0	0.9538168975821788
mec187	11.1.8.001.c.001	Meconium	V4_16s	Sample	False	14.7	G	8.0	1.0	29214.0	27484.0	27484.0	27236.0	27233.0	23973.0	23973.0	0.00025495028469448456
mec188	11.1.8.002.c.001	Meconium	V4_16s	Sample	False	7.4	G	8.0	2.0	30994.0	11562.0	11562.0	11366.0	11366.0	11227.0	11227.0	0.4486190197434942
mec189	11.1.8.003.c.001	Meconium	V4_16s	Sample	False	1.57	G	8.0	5.0	23796.0	7033.0	7033.0	6422.0	5294.0	4913.0	4913.0	0.4899502917657229
mec19	01.1.7.022.c.001	Meconium	V4_16s	Sample	False	3.1	I	7.0	5.0	5848.0	191.0	191.0	179.0	179.0	179.0	179.0	0.9777695442756577
mec190	11.1.8.004.c.001	Meconium	V4_16s	Sample	False	5.08	G	8.0	2.0	26227.0	10081.0	10081.0	9808.0	9804.0	9545.0	9545.0	0.446281519310565
mec191	11.1.8.006.c.001	Meconium	V4_16s	Sample	False	16.5	G	8.0	2.0	28774.0	16035.0	16035.0	15791.0	15791.0	14946.0	14946.0	0.2432262460038782
mec192	11.1.8.007.c.001	Meconium	V4_16s	Sample	False	17.4	G	8.0	1.0	53276.0	45500.0	45500.0	45105.0	44255.0	44255.0	44234.0	0.007104795737122558
mec193	11.1.8.008.c.001	Meconium	V4_16s	Sample	False	13.1	G	8.0	1.0	42153.0	30924.0	30924.0	30502.0	30500.0	26858.0	26839.0	0.03105095541401274
mec194	11.1.8.009.c.001	Meconium	V4_16s	Sample	False	14.6	G	8.0	1.0	64062.0	53320.0	53320.0	52456.0	52436.0	46227.0	46182.0	0.006524853962305743
mec195	11.1.8.010.c.001	Meconium	V4_16s	Sample	False	12.4	G	8.0	1.0	47294.0	40463.0	40463.0	39706.0	39498.0	35652.0	35652.0	0.009055256193603927
mec196	11.1.8.011.c.001	Meconium	V4_16s	Sample	False	6.12	G	8.0	4.0	38025.0	2170.0	2170.0	2115.0	2115.0	2115.0	2115.0	0.97872463099631
mec197	11.1.8.012.c.001	Meconium	V4_16s	Sample	False	5.91	G	8.0	2.0	33488.0	17061.0	17061.0	16760.0	16760.0	15709.0	15706.0	0.222702816752822
mec198	11.1.8.013.c.001	Meconium	V4_16s	Sample	False	12.1	G	8.0	1.0	5246.0	4846.0	4846.0	4790.0	4790.0	4542.0	4542.0	0.0
mec199	11.1.8.014.c.001	Meconium	V4_16s	Sample	False	7.76	G	8.0	1.0	7084.0	5512.0	5512.0	5467.0	5467.0	5467.0	5467.0	0.09449234559211683
mec2	01.1.7.002.c.001	Meconium	V4_16s	Sample	False	8.0	I	7.0	3.0	67149.0	7349.0	7349.0	7199.0	7189.0	7182.0	7182.0	0.7946865893731787
mec20	01.1.8.001.c.001	Meconium	V4_16s	Sample	False	5.4	I	8.0	1.0	57527.0	17031.0	17031.0	16664.0	16644.0	16625.0	16580.0	0.50633392449962
mec200	11.1.8.015.c.001	Meconium	V4_16s	Sample	False	16.4	G	8.0	1.0	6331.0	5992.0	5992.0	5911.0	5911.0	5769.0	5769.0	0.0
mec201	11.1.8.016.c.001	Meconium	V4_16s	Sample	False	4.66	G	8.0	5.0	29351.0	4426.0	4426.0	4276.0	4257.0	4257.0	4257.0	0.7908368102023144
mec202	11.2.7.001.c.001	Meconium	V4_16s	Sample	False	7.2	G	7.0	2.0	61658.0	19244.0	19244.0	18929.0	18923.0	18003.0	18003.0	0.538202369307684
mec203	11.2.7.002.c.001	Meconium	V4_16s	Sample	False	9.13	G	7.0	3.0	62380.0	6966.0	6966.0	6767.0	6767.0	6767.0	6767.0	0.8046834238713442
mec204	11.2.7.003.c.001	Meconium	V4_16s	Sample	False	2.86	G	7.0	2.0	29328.0	8900.0	8900.0	7878.0	7878.0	6658.0	6658.0	0.5498820591091994
mec205	11.2.7.004.c.001	Meconium	V4_16s	Sample	False	14.0	G	7.0	2.0	21692.0	15366.0	15366.0	15022.0	15020.0	12956.0	12956.0	0.12253889577309653
mec206	11.2.7.005.c.001	Meconium	V4_16s	Sample	False	8.01	G	7.0	4.0	20204.0	750.0	750.0	590.0	581.0	581.0	568.0	0.9387392719739568
mec207	11.2.8.001.c.001	Meconium	V4_16s	Sample	False	5.76	G	8.0	1.0	27164.0	23187.0	23187.0	22950.0	22946.0	22002.0	22002.0	0.03347374081376591
mec208	11.2.8.002.c.001	Meconium	V4_16s	Sample	False	7.7	G	8.0	3.0	25794.0	2858.0	2858.0	2677.0	2677.0	2662.0	2662.0	0.8051274340275167
mec209	11.2.8.003.c.001	Meconium	V4_16s	Sample	False	9.14	G	8.0	4.0	32811.0	1279.0	1279.0	1157.0	1149.0	1149.0	1149.0	0.9386818687430478
mec21	01.1.8.002.c.001	Meconium	V4_16s	Sample	False	35.2	I	8.0	2.0	25262.0	8472.0	8472.0	8443.0	8443.0	8443.0	8443.0	0.4878437136383122
mec210	11.2.8.004.c.001	Meconium	V4_16s	Sample	False	14.5	G	8.0	1.0	65290.0	55039.0	55039.0	54868.0	54868.0	54868.0	54868.0	0.00474863408015841
mec211	11.2.8.005.c.001	Meconium	V4_16s	Sample	False	20.6	G	8.0	1.0	45638.0	41340.0	41340.0	40528.0	40476.0	36538.0	36536.0	0.010869886279722343
mec212	11.2.8.006.c.001	Meconium	V4_16s	Sample	False	6.5	G	8.0	1.0	15941.0	10191.0	10191.0	10014.0	10014.0	9008.0	9008.0	0.21353397341211225
mec213	11.2.8.007.c.001	Meconium	V4_16s	Sample	False	6.92	G	8.0	1.0	21687.0	19496.0	19496.0	19397.0	19397.0	17824.0	17824.0	0.03565881841336895
mec214	12.1.7.001.c.001	Meconium	V4_16s	Sample	False	3.21	J	7.0	4.0	13529.0	236.0	236.0	203.0	203.0	203.0	203.0	0.9725102104932454
mec215	12.1.7.002.c.001	Meconium	V4_16s	Sample	False	0.4	J	7.0	5.0	9713.0	407.0	407.0	404.0	404.0	404.0	404.0	0.7917398945518453
mec216	12.1.7.003.c.001	Meconium	V4_16s	Sample	False	1.97	J	7.0	4.0	21645.0	97.0	97.0	83.0	77.0	77.0	77.0	0.9929001203369434
mec217	12.1.7.004.c.001	Meconium	V4_16s	Sample	False	3.9	J	7.0	3.0	11768.0	1703.0	1703.0	1628.0	1628.0	1628.0	1628.0	0.6880095446410818
mec218	12.1.7.005.c.001	Meconium	V4_16s	Sample	False	6.7	J	7.0	4.0	15830.0	1068.0	1068.0	1042.0	1042.0	1042.0	1042.0	0.88
mec219	12.1.7.006.c.001	Meconium	V4_16s	Sample	False	0.26	J	7.0	5.0	1352.0	17.0	17.0	0.0	0.0	0.0	0.0	1.0
mec22	01.1.8.003.c.001	Meconium	V4_16s	Sample	False	2.0	I	8.0	5.0	23.0	9.0	9.0	0.0	0.0	0.0	0.0
mec220	12.1.7.007.c.001	Meconium	V4_16s	Sample	False	0.88	J	7.0	4.0	9490.0	279.0	279.0	238.0	238.0	238.0	238.0	0.9507317073170732
mec221	12.1.7.008.c.001	Meconium	V4_16s	Sample	False	1.32	J	7.0	4.0	14488.0	36.0	36.0	34.0	34.0	34.0	34.0	0.9978039215686274
mec222	12.1.7.009.c.001	Meconium	V4_16s	Sample	False	1.77	J	7.0	4.0	17190.0	109.0	109.0	105.0	105.0	105.0	105.0	0.9908371511870054
mec223	12.1.7.010.c.001	Meconium	V4_16s	Sample	False	18.6	J	7.0	1.0	38528.0	26055.0	26055.0	25694.0	25670.0	23037.0	23037.0	0.018581929416061727
mec224	12.1.7.011.c.001	Meconium	V4_16s	Sample	False	8.9	J	7.0	5.0	29298.0	2619.0	2619.0	2527.0	2513.0	2513.0	2513.0	0.8401800787844682
mec225	12.1.7.012.c.001	Meconium	V4_16s	Sample	False	11.7	J	7.0	4.0	49092.0	1122.0	1122.0	872.0	795.0	795.0	795.0	0.9778615391955724
mec226	12.1.7.013.c.001	Meconium	V4_16s	Sample	False	2.83	J	7.0	2.0	24073.0	4708.0	4708.0	4591.0	4589.0	4589.0	4589.0	0.6622278207666007
mec227	12.1.7.014.c.001	Meconium	V4_16s	Sample	False	13.7	J	7.0	4.0	162068.0	2696.0	2696.0	811.0	240.0	240.0	238.0	0.9984212467724088
mec228	12.1.7.015.c.001	Meconium	V4_16s	Sample	False	15.5	J	7.0	4.0	26992.0	309.0	309.0	224.0	184.0	184.0	184.0	0.9968266883645241
mec229	12.1.7.016.c.001	Meconium	V4_16s	Sample	False	15.0	J	7.0	2.0	25471.0	6938.0	6938.0	6917.0	6906.0	6906.0	6906.0	0.539139344262295
mec23	01.1.8.004.c.001	Meconium	V4_16s	Sample	False	5.6	I	8.0	2.0	21246.0	8481.0	8481.0	8427.0	8427.0	8386.0	8386.0	0.24069036675733985
mec230	12.1.8.001.c.001	Meconium	V4_16s	Sample	False	2.41	J	8.0	1.0	24121.0	15802.0	15802.0	15493.0	15488.0	13293.0	13293.0	0.0997862216398869
mec231	12.1.8.002.c.001	Meconium	V4_16s	Sample	False	5.79	J	8.0	4.0	40107.0	4674.0	4674.0	4566.0	4559.0	4559.0	4559.0	0.7914368514536786
mec232	12.1.8.006.c.001	Meconium	V4_16s	Sample	False	0.32	J	8.0	4.0	2446.0	37.0	37.0	0.0	0.0	0.0	0.0	1.0
mec233	12.1.8.007.c.001	Meconium	V4_16s	Sample	False	19.6	J	8.0		29384.0	589.0	589.0	529.0	498.0	498.0	498.0	0.9709228824273072
mec234	12.1.8.008.c.001	Meconium	V4_16s	Sample	False	2.41	J	8.0	5.0	120.0	11.0	11.0	0.0	0.0	0.0	0.0
mec235	12.1.8.009.c.001	Meconium	V4_16s	Sample	False	0.27	J	8.0	5.0	4801.0	107.0	107.0	105.0	105.0	105.0	105.0	0.9613287059990084
mec236	12.1.8.010.c.001	Meconium	V4_16s	Sample	False	6.25	J	8.0	2.0	37469.0	13383.0	13383.0	13291.0	13291.0	13263.0	13263.0	0.431312905390293
mec237	12.1.8.011.c.001	Meconium	V4_16s	Sample	False	3.5	J	8.0	2.0	52295.0	31344.0	31344.0	31109.0	31107.0	30192.0	30192.0	0.19370314842578712
mec238	12.1.8.012.c.001	Meconium	V4_16s	Sample	False	16.8	J	8.0	4.0	33168.0	172.0	172.0	137.0	129.0	129.0	129.0	0.9962615596510788
mec239	12.1.8.013.c.001	Meconium	V4_16s	Sample	False	11.3	J	8.0	1.0	9844.0	8957.0	8957.0	8813.0	8792.0	8514.0	8514.0	0.02241226776762017
mec24	01.1.8.005.c.001	Meconium	V4_16s	Sample	False	27.3	I	8.0	5.0	12101.0	1050.0	1050.0	1043.0	1043.0	1043.0	1043.0	0.8334745044892428
mec240	12.1.8.015.c.001	Meconium	V4_16s	Sample	False	3.7	J	8.0	4.0	16531.0	121.0	121.0	30.0	18.0	18.0	18.0	0.9982497082847142
mec241	12.2.7.001.c.001	Meconium	V4_16s	Sample	False	4.17	J	7.0	3.0	34714.0	2867.0	2867.0	2837.0	2835.0	2628.0	2628.0	0.8489795918367347
mec242	12.2.7.003.c.001	Meconium	V4_16s	Sample	False	2.37	J	7.0	2.0	33431.0	17528.0	17528.0	16901.0	16901.0	16541.0	16541.0	0.2512537147102526
mec243	12.2.7.004.c.001	Meconium	V4_16s	Sample	False	5.77	J	7.0	3.0	29240.0	3302.0	3302.0	3243.0	3243.0	3243.0	3243.0	0.8571962791567335
mec244	12.2.7.005.c.001	Meconium	V4_16s	Sample	False	47.0	J	7.0	1.0	23966.0	19487.0	19487.0	19466.0	19464.0	19464.0	19464.0	0.08741779377093932
mec245	12.2.7.006.c.001	Meconium	V4_16s	Sample	False	2.92	J	7.0	1.0	13026.0	8069.0	8069.0	7460.0	7457.0	7457.0	7457.0	0.04235506158005408
mec246	12.2.7.007.c.001	Meconium	V4_16s	Sample	False	9.7	J	7.0	1.0	47748.0	19269.0	19269.0	19168.0	19092.0	19092.0	19088.0	0.3640656234921073
mec247	12.2.7.008.c.001	Meconium	V4_16s	Sample	False	7.65	J	7.0	1.0	91753.0	54962.0	54962.0	52983.0	52975.0	47065.0	47062.0	0.20627686122279215
mec248	12.2.7.009.c.001	Meconium	V4_16s	Sample	False	10.0	J	7.0	4.0	58589.0	3074.0	3074.0	2940.0	2937.0	2937.0	2916.0	0.9042564674558342
mec249	12.2.7.010.c.001	Meconium	V4_16s	Sample	False	9.4	J	7.0	4.0	53006.0	2012.0	2012.0	1349.0	82.0	82.0	80.0	0.9961647578018284
mec25	01.1.8.006.c.001	Meconium	V4_16s	Sample	False	11.6	I	8.0	1.0	67300.0	45129.0	45129.0	44966.0	44966.0	44588.0	44588.0	0.12740569668976134
mec250	12.2.7.011.c.001	Meconium	V4_16s	Sample	False	512	J	7.0	4.0	21076.0	178.0	178.0	159.0	159.0	159.0	159.0	0.9912128444348016
mec251	12.2.8.002.c.001	Meconium	V4_16s	Sample	False	9.52	J	8.0	4.0	31465.0	634.0	634.0	550.0	509.0	509.0	509.0	0.9651763448521552
mec252	12.2.8.003.c.001	Meconium	V4_16s	Sample	False	11.4	J	8.0	3.0	21965.0	3007.0	3007.0	2955.0	2949.0	2949.0	2949.0	0.7542933810375669
mec253	12.2.8.005.c.001	Meconium	V4_16s	Sample	False	0.0	J	8.0	5.0	60.0	22.0	22.0	20.0	20.0	20.0	20.0	0.0
mec254	12.2.8.006.c.001	Meconium	V4_16s	Sample	False	1.4	J	8.0	2.0	6184.0	1340.0	1340.0	1127.0	1127.0	990.0	990.0	0.6826568265682657
mec255	12.2.8.009.c.001	Meconium	V4_16s	Sample	False	8.61	J	8.0	1.0	45196.0	40512.0	40512.0	40198.0	40173.0	37378.0	37378.0	0.019367419109627526
mec256	12.2.8.010.c.001	Meconium	V4_16s	Sample	False	1.15	J	8.0	4.0	5204.0	48.0	48.0	48.0	48.0	48.0	48.0	0.9937106918238994
mec257	12.2.8.011.c.001	Meconium	V4_16s	Sample	False	11.1	J	8.0	4.0	42997.0	2720.0	2720.0	1818.0	1202.0	1202.0	1202.0	0.9723748700430714
mec258	12.2.8.012.c.001	Meconium	V4_16s	Sample	False	0.44	J	8.0	4.0	2640.0	55.0	55.0	50.0	50.0	48.0	48.0	0.9742883379247016
mec259	12.2.8.013.c.001	Meconium	V4_16s	Sample	False	0.82	J	8.0	3.0	37303.0	2923.0	2923.0	2902.0	2898.0	2898.0	2898.0	0.850653222746246
mec26	01.1.8.007.c.001	Meconium	V4_16s	Sample	False	5.59	I	8.0	4.0	32702.0	563.0	563.0	484.0	437.0	437.0	437.0	0.9634080475290304
mec260	12.2.8.014.c.001	Meconium	V4_16s	Sample	False	10.3	J	8.0	4.0	46092.0	532.0	532.0	409.0	353.0	353.0	353.0	0.9988891133104424
mec261	12.2.8.015.c.001	Meconium	V4_16s	Sample	False	12.2	J	8.0	4.0	37912.0	820.0	820.0	730.0	658.0	658.0	658.0	0.9759207638930076
mec262	12.2.8.016.c.001	Meconium	V4_16s	Sample	False	3.3	J	8.0	1.0	7368.0	6406.0	6406.0	6307.0	6307.0	6307.0	6307.0	0.016761543327008226
mec263	13.1.7.001.c.001	Meconium	V4_16s	Sample	False	0.43	L	7.0	4.0	9283.0	337.0	337.0	283.0	283.0	283.0	283.0	0.9621413069688932
mec264	13.1.7.002.c.001	Meconium	V4_16s	Sample	False	5.0	L	7.0	4.0	39094.0	419.0	419.0	337.0	329.0	329.0	319.0	0.99647790435309
mec265	13.1.7.003.c.001	Meconium	V4_16s	Sample	False	6.0	L	7.0	3.0	44358.0	6786.0	6786.0	6553.0	6545.0	6541.0	6541.0	0.735685721006822
mec266	13.1.7.005.c.001	Meconium	V4_16s	Sample	False	0.34	L	7.0	5.0	933.0	59.0	59.0	44.0	44.0	44.0	44.0	0.9308510638297872
mec267	13.1.7.006.c.001	Meconium	V4_16s	Sample	False	0.59	L	7.0	2.0	23325.0	11021.0	11021.0	9961.0	9961.0	9961.0	9961.0	0.21300268096514746
mec268	13.1.7.007.c.001	Meconium	V4_16s	Sample	False	6.5	L	7.0	4.0	4551.0	50.0	50.0	44.0	44.0	44.0	44.0	0.9938881053126468
mec269	13.1.8.001.c.001	Meconium	V4_16s	Sample	False	7.7	L	8.0	4.0	10489.0	163.0	163.0	109.0	109.0	109.0	109.0	0.9810590631364562
mec27	01.1.8.009.c.001	Meconium	V4_16s	Sample	False	6.53	I	8.0	4.0	31429.0	692.0	692.0	619.0	619.0	619.0	611.0	0.9627325081088236
mec270	13.1.8.002.c.001	Meconium	V4_16s	Sample	False	0.55	L	8.0	5.0	4048.0	179.0	179.0	142.0	140.0	140.0	140.0	0.91396933560477
mec271	13.2.7.002.c.001	Meconium	V4_16s	Sample	False	6.5	L	7.0	1.0	34236.0	28062.0	28062.0	27892.0	27892.0	25977.0	25977.0	0.10810478415938997
mec272	13.2.7.003.c.001	Meconium	V4_16s	Sample	False	5.3	L	7.0	4.0	42777.0	3807.0	3807.0	3776.0	3758.0	3758.0	3758.0	0.8908194641026892
mec273	13.2.7.004.c.001	Meconium	V4_16s	Sample	False	6.24	L	7.0	4.0	31837.0	491.0	491.0	369.0	358.0	358.0	358.0	0.99271719515339
mec274	13.2.8.001.c.001	Meconium	V4_16s	Sample	False	6.2	L	8.0	4.0	49813.0	928.0	928.0	794.0	794.0	794.0	794.0	0.9884659746251442
mec275	13.2.8.002.c.001	Meconium	V4_16s	Sample	False	6.5	L	8.0	4.0	35469.0	1482.0	1482.0	1369.0	1369.0	1369.0	1369.0	0.9354400472533964
mec276	16.1.7.001.c.001	Meconium	V4_16s	Sample	False	13.4	M	7.0	1.0	26548.0	25032.0	25032.0	24890.0	24890.0	24890.0	24890.0	0.006607400288322921
mec277	16.1.7.002.c.001	Meconium	V4_16s	Sample	False	0.9	M	7.0	4.0	40613.0	621.0	621.0	507.0	507.0	507.0	498.0	0.9730159701401212
mec278	16.1.7.003.c.001	Meconium	V4_16s	Sample	False	0.25	M	7.0	5.0	1838.0	160.0	160.0	102.0	102.0	96.0	96.0	0.963302752293578
mec279	16.1.7.004.c.001	Meconium	V4_16s	Sample	False	0.47	M	7.0	4.0	6117.0	963.0	963.0	880.0	880.0	880.0	880.0	0.8555223880597015
mec28	01.1.8.011.c.001	Meconium	V4_16s	Sample	False	0.0	I	8.0	2.0	45665.0	23442.0	23442.0	21681.0	21677.0	21538.0	21532.0	0.2976404613268437
mec280	16.1.7.005.c.001	Meconium	V4_16s	Sample	False	0.9	M	7.0	4.0	995.0	80.0	80.0	42.0	42.0	42.0	42.0	0.9132075471698112
mec281	16.1.7.006.c.001	Meconium	V4_16s	Sample	False	7.15	M	7.0	4.0	28242.0	1528.0	1528.0	1486.0	1482.0	1482.0	1482.0	0.8790872975450749
mec282	16.1.7.007.c.001	Meconium	V4_16s	Sample	False	0.0	M	7.0	5.0	306.0	82.0	82.0	47.0	47.0	47.0	47.0	0.0
mec283	16.1.8.001.c.001	Meconium	V4_16s	Sample	False	18.1	M	8.0	4.0	20013.0	64.0	64.0	31.0	31.0	31.0	31.0	0.9978096594020369
mec284	16.1.8.002.c.001	Meconium	V4_16s	Sample	False	15.8	M	8.0	1.0	30454.0	29028.0	29028.0	28981.0	28981.0	28981.0	28974.0	0.007014648236022282
mec285	16.1.8.003.c.001	Meconium	V4_16s	Sample	False	15.4	M	8.0	1.0	33206.0	25499.0	25499.0	25268.0	25263.0	24777.0	24777.0	0.05826137017846862
mec286	16.1.8.004.c.001	Meconium	V4_16s	Sample	False	4.86	M	8.0	4.0	23919.0	625.0	625.0	574.0	572.0	572.0	572.0	0.9525392986698912
mec287	16.1.8.005.c.001	Meconium	V4_16s	Sample	False	18.3	M	8.0	4.0	33875.0	856.0	856.0	834.0	834.0	834.0	834.0	0.9514167541206248
mec288	16.1.8.006.c.001	Meconium	V4_16s	Sample	False	27.6	M	8.0	1.0	22938.0	21439.0	21439.0	21270.0	21265.0	20269.0	20269.0	0.0
mec289	16.1.8.007.c.001	Meconium	V4_16s	Sample	False	21.4	M	8.0	1.0	24358.0	22019.0	22019.0	22004.0	21997.0	21997.0	21992.0	0.01584006498488199
mec29	01.1.8.012.c.001	Meconium	V4_16s	Sample	False	83	I	8.0	5.0	1247.0	311.0	311.0	290.0	290.0	290.0	290.0	0.527681660899654
mec290	16.1.8.008.c.001	Meconium	V4_16s	Sample	False	5.45	M	8.0	1.0	29144.0	26488.0	26488.0	26197.0	26194.0	22705.0	22705.0	0.008740068104426789
mec291	16.1.8.010.c.001	Meconium	V4_16s	Sample	False	1.07	M	8.0	4.0	10817.0	860.0	860.0	770.0	768.0	768.0	768.0	0.8588299917605053
mec292	16.1.8.012.c.001	Meconium	V4_16s	Sample	False	0.4	M	8.0	4.0	5730.0	192.0	192.0	156.0	156.0	156.0	156.0	0.9578252032520326
mec293	16.1.8.013.c.001	Meconium	V4_16s	Sample	False	13.6	M	8.0	1.0	31592.0	28697.0	28697.0	28587.0	28581.0	27452.0	27448.0	0.0
mec294	16.2.7.001.c.001	Meconium	V4_16s	Sample	False	13.2	M	7.0	2.0	20255.0	13694.0	13694.0	13664.0	13661.0	13661.0	13661.0	0.15505292338709678
mec295	16.2.7.002.c.001	Meconium	V4_16s	Sample	False	8.9	M	7.0	2.0	32706.0	11427.0	11427.0	11119.0	11040.0	10757.0	10757.0	0.3577998641891475
mec296	16.2.7.004.c.001	Meconium	V4_16s	Sample	False	1.67	M	7.0	5.0	5830.0	81.0	81.0	36.0	36.0	36.0	36.0	1.0
mec297	16.2.7.005.c.001	Meconium	V4_16s	Sample	False	1.8	M	7.0	4.0	17202.0	197.0	197.0	152.0	149.0	149.0	149.0	0.9843040066088392
mec298	16.2.8.001.c.001	Meconium	V4_16s	Sample	False	10.4	M	8.0	2.0	23055.0	12688.0	12688.0	12458.0	12458.0	12458.0	12458.0	0.26915027208036835
mec299	16.2.8.003.c.001	Meconium	V4_16s	Sample	False	5.9	M	8.0	1.0	21670.0	20006.0	20006.0	19763.0	19763.0	17695.0	17695.0	0.0032974797833084713
mec3	01.1.7.003.c.001	Meconium	V4_16s	Sample	False	1.01	I	7.0		15049.0	10496.0	10496.0	10431.0	10431.0	10431.0	10431.0	0.15879307555411745
mec30	01.1.8.013.c.001	Meconium	V4_16s	Sample	False	506	I	8.0	2.0	26758.0	19249.0	19249.0	18704.0	18704.0	18361.0	18342.0	0.14427720729591598
mec300	16.2.8.004.c.001	Meconium	V4_16s	Sample	False	4.34	M	8.0	1.0	69167.0	40565.0	40565.0	40353.0	40339.0	39815.0	39807.0	0.18722600334245645
mec301	16.2.8.006.c.001	Meconium	V4_16s	Sample	False	1.36	M	8.0	4.0	14522.0	1777.0	1777.0	1708.0	1708.0	1708.0	1708.0	0.7404945493219889
mec302	17.1.7.001.c.001	Meconium	V4_16s	Sample	False	9.3	K	7.0	4.0	25084.0	1054.0	1054.0	1005.0	977.0	977.0	977.0	0.9294074947826876
mec303	17.1.7.002.c.001	Meconium	V4_16s	Sample	False	2.64	K	7.0	5.0	10086.0	4263.0	4263.0	4156.0	4156.0	3838.0	3838.0	0.3978406674300671
mec304	17.1.7.003.c.001	Meconium	V4_16s	Sample	False	8.76	K	7.0	4.0	27132.0	253.0	253.0	203.0	181.0	181.0	181.0	0.998475199569468
mec305	17.1.7.004.c.001	Meconium	V4_16s	Sample	False	2.11	K	7.0	5.0	3726.0	293.0	293.0	260.0	260.0	260.0	260.0	0.8846769887880406
mec306	17.1.8.001.c.001	Meconium	V4_16s	Sample	False	0.2	K	8.0	4.0	53280.0	1526.0	1526.0	1356.0	1356.0	1356.0	1356.0	0.9612203934162988
mec307	17.1.8.002.c.001	Meconium	V4_16s	Sample	False	7.48	K	8.0	5.0	25958.0	2350.0	2350.0	2250.0	2248.0	2248.0	2248.0	0.7830455259026687
mec308	17.1.8.003.c.001	Meconium	V4_16s	Sample	False	25.4	K	8.0	1.0	17336.0	12841.0	12841.0	12717.0	12717.0	11286.0	11286.0	0.1244248113381189
mec309	17.2.7.001.c.001	Meconium	V4_16s	Sample	False	5.92	K	7.0	4.0	27011.0	786.0	786.0	683.0	683.0	677.0	677.0	0.9600100814920608
mec31	01.1.8.015.c.001	Meconium	V4_16s	Sample	False	0.0	I	8.0	2.0	17299.0	7298.0	7298.0	7075.0	7075.0	7047.0	7047.0	0.3704912089903933
mec310	17.2.7.003.c.001	Meconium	V4_16s	Sample	False	9.12	K	7.0	3.0	24905.0	1860.0	1860.0	1686.0	1661.0	1661.0	1661.0	0.8554381490253233
mec311	17.2.7.004.c.001	Meconium	V4_16s	Sample	False	6.7	K	7.0	4.0	19902.0	762.0	762.0	709.0	709.0	709.0	709.0	0.9251439539347408
mec312	17.2.8.001.c.001	Meconium	V4_16s	Sample	False	9.42	K	8.0	1.0	7545.0	6647.0	6647.0	6534.0	6532.0	5583.0	5583.0	0.07542310522442973
mec313	19.1.7.001.c.001	Meconium	V4_16s	Sample	False	0.1	O	7.0	4.0	28740.0	4818.0	4818.0	3684.0	3672.0	3659.0	3659.0	0.9182942430703624
mec314	19.1.7.002.c.001	Meconium	V4_16s	Sample	False	0.1	O	7.0	4.0	22328.0	1670.0	1670.0	1576.0	1576.0	1576.0	1576.0	0.8825572662410814
mec315	19.1.7.003.c.001	Meconium	V4_16s	Sample	False	8.6	O	7.0	4.0	13919.0	248.0	248.0	197.0	195.0	195.0	195.0	0.9825746024831192
mec316	19.1.7.004.c.001	Meconium	V4_16s	Sample	False	1.68	O	7.0	4.0	3080.0	363.0	363.0	332.0	332.0	332.0	332.0	0.8087301587301587
mec317	19.1.8.001.c.001	Meconium	V4_16s	Sample	False	6.2	O	8.0	4.0	7661.0	1054.0	1054.0	992.0	992.0	992.0	992.0	0.7985112936344969
mec318	19.2.7.001.c.001	Meconium	V4_16s	Sample	False	3.56	O	7.0	4.0	17750.0	178.0	178.0	167.0	167.0	167.0	167.0	0.9884089968262728
mec319	19.2.7.002.c.001	Meconium	V4_16s	Sample	False	0.0	O	7.0	5.0	55.0	29.0	29.0	20.0	20.0	20.0	20.0
mec32	01.1.8.016.c.001	Meconium	V4_16s	Sample	False	4.6	I	8.0	3.0	38575.0	5070.0	5070.0	4935.0	4930.0	4867.0	4867.0	0.7762795275590552
mec320	19.2.7.004.c.001	Meconium	V4_16s	Sample	False	2.26	O	7.0	1.0	34035.0	3920.0	3920.0	3740.0	3740.0	3740.0	3740.0	0.6936187078874356
mec321	19.2.7.005.c.001	Meconium	V4_16s	Sample	False	8.4	O	7.0	4.0	11313.0	75.0	75.0	29.0	29.0	29.0	29.0	0.9969590643274854
mec322	19.2.8.001.c.001	Meconium	V4_16s	Sample	False	9.5	O	8.0	4.0	14936.0	129.0	129.0	83.0	83.0	83.0	83.0	0.9991111111111112
mec323	20.1.7.001.c.001	Meconium	V4_16s	Sample	False	13.0	N	7.0	2.0	29979.0	21784.0	21784.0	21650.0	21604.0	19119.0	19117.0	0.10965120574112183
mec324	20.1.8.001.c.001	Meconium	V4_16s	Sample	False	0.9	N	8.0	5.0	21388.0	199.0	199.0	178.0	178.0	178.0	178.0	0.971132897603486
mec325	20.1.8.002.c.001	Meconium	V4_16s	Sample	False	24.0	N	8.0	1.0	35973.0	28814.0	28814.0	28430.0	28430.0	27504.0	27499.0	0.07725278434019575
mec326	20.1.8.003.c.001	Meconium	V4_16s	Sample	False	8.64	N	8.0	4.0	17398.0	203.0	203.0	161.0	157.0	157.0	157.0	0.9951323015476784
mec327	20.1.8.005.c.001	Meconium	V4_16s	Sample	False	4.5	N	8.0	5.0	34222.0	282.0	282.0	222.0	217.0	217.0	217.0	0.9702772790744064
mec328	20.2.7.002.c.001	Meconium	V4_16s	Sample	False	4.86	N	7.0	1.0	16592.0	15638.0	15638.0	15273.0	15271.0	13518.0	13518.0	0.0
mec329	20.2.7.003.c.001	Meconium	V4_16s	Sample	False	10.1	N	7.0	2.0	34538.0	13787.0	13787.0	13711.0	13703.0	13407.0	13407.0	0.07983396748529921
mec33	01.1.8.017.c.001	Meconium	V4_16s	Sample	False	4.19	I	8.0	1.0	25451.0	12070.0	12070.0	11985.0	11985.0	11927.0	11927.0	0.3310392291810048
mec330	20.2.7.004.c.001	Meconium	V4_16s	Sample	False	2.64	N	7.0	1.0	13973.0	7258.0	7258.0	7224.0	7224.0	7224.0	7224.0	0.1160969546302051
mec34	01.1.8.018.c.001	Meconium	V4_16s	Sample	False	16.1	I	8.0	2.0	29299.0	8306.0	8306.0	8165.0	8160.0	8036.0	8036.0	0.5439461623252306
mec35	01.1.8.021.c.001	Meconium	V4_16s	Sample	False	5.3	I	8.0	4.0	37468.0	2203.0	2203.0	2055.0	2045.0	2045.0	2045.0	0.9292695621999884
mec36	01.1.8.022.c.001	Meconium	V4_16s	Sample	False	0.62	I	8.0	4.0	46.0	16.0	16.0	13.0	13.0	13.0	13.0	0.7916666666666666
mec37	01.1.8.023.c.001	Meconium	V4_16s	Sample	False	0.97	I	8.0	5.0	9858.0	4198.0	4198.0	4136.0	4136.0	4136.0	4136.0	0.5890816758358021
mec38	01.1.8.024.c.001	Meconium	V4_16s	Sample	False	0.7	I	8.0	5.0	4615.0	128.0	128.0	87.0	87.0	87.0	87.0	0.9625292740046838
mec39	01.1.8.025.c.001	Meconium	V4_16s	Sample	False	0.3	I	8.0	5.0	2165.0	174.0	174.0	126.0	124.0	124.0	124.0	0.8212121212121212
mec4	01.1.7.004.c.001	Meconium	V4_16s	Sample	False	14.7	I	7.0	1.0	36523.0	34140.0	34140.0	33488.0	33488.0	27025.0	27025.0	0.003227501313517977
mec40	01.2.7.001.c.001	Meconium	V4_16s	Sample	False	24.7	I	7.0		168997.0	93754.0	93754.0	93240.0	93231.0	91079.0	91079.0	0.2132785062562872
mec41	01.2.7.002.c.001	Meconium	V4_16s	Sample	False	13.3	I	7.0	2.0	42772.0	22156.0	22156.0	21792.0	21785.0	18724.0	18724.0	0.2921276254609588
mec42	01.2.7.003.c.001	Meconium	V4_16s	Sample	False	32.6	I	7.0	3.0	111289.0	8291.0	8291.0	7931.0	7664.0	7664.0	7664.0	0.8679508603118057
mec43	01.2.7.004.c.001	Meconium	V4_16s	Sample	False	0.3	I	7.0	5.0	3275.0	2999.0	2999.0	2877.0	2877.0	2877.0	2877.0	0.027123483226266957
mec44	01.2.7.005.c.001	Meconium	V4_16s	Sample	False	24.6	I	7.0	4.0	24674.0	256.0	256.0	204.0	204.0	204.0	204.0	0.992472647702407
mec45	01.2.7.006.c.001	Meconium	V4_16s	Sample	False	33.1	I	7.0	4.0	8318.0	3310.0	3310.0	3304.0	3304.0	3304.0	3304.0	0.4008127077946066
mec46	01.2.7.007.c.001	Meconium	V4_16s	Sample	False	24.8	I	7.0	4.0	25132.0	2445.0	2445.0	2435.0	2431.0	2431.0	2431.0	0.8251808072167354
mec47	01.2.7.008.c.001	Meconium	V4_16s	Sample	False	6.53	I	7.0	1.0	18305.0	8734.0	8734.0	8511.0	8511.0	8496.0	8496.0	0.34787667248400234
mec48	01.2.7.009.c.001	Meconium	V4_16s	Sample	False	45.6	I	7.0		31659.0	11691.0	11691.0	11065.0	11053.0	10995.0	10982.0	0.4431321540062435
mec49	01.2.7.010.c.001	Meconium	V4_16s	Sample	False	26.4	I	7.0	1.0	27350.0	24243.0	24243.0	22131.0	22131.0	21018.0	21015.0	0.013358687901117184
mec5	01.1.7.005.c.001	Meconium	V4_16s	Sample	False	10.9	I	7.0	4.0	14471.0	522.0	522.0	505.0	505.0	505.0	505.0	0.9505172413793104
mec50	01.2.7.011.c.001	Meconium	V4_16s	Sample	False	18.5	I	7.0	4.0	36650.0	738.0	738.0	605.0	569.0	569.0	569.0	0.9698741804004962
mec51	01.2.7.012.c.001	Meconium	V4_16s	Sample	False	11.7	I	7.0	2.0	31758.0	5749.0	5749.0	5551.0	5551.0	5543.0	5540.0	0.6040571555489747
mec52	01.2.7.013.c.001	Meconium	V4_16s	Sample	False	3.22	I	7.0	4.0	13698.0	1276.0	1276.0	1232.0	1226.0	1226.0	1226.0	0.7637205201675116
mec53	01.2.7.014.c.001	Meconium	V4_16s	Sample	False	11.4	I	7.0	1.0	12897.0	7694.0	7694.0	7670.0	7670.0	7670.0	7670.0	0.20263852242744065
mec54	01.2.7.017.c.001	Meconium	V4_16s	Sample	False	17.5	I	7.0	1.0	29156.0	16863.0	16863.0	16569.0	16558.0	14980.0	14966.0	0.0789980732177264
mec55	01.2.7.018.c.001	Meconium	V4_16s	Sample	False	19.0	I	7.0	1.0	23862.0	20791.0	20791.0	20753.0	20753.0	20753.0	20753.0	0.014950324799388612
mec56	01.2.7.019.c.001	Meconium	V4_16s	Sample	False	8.5	I	7.0	5.0	37553.0	4336.0	4336.0	4192.0	4160.0	4160.0	4158.0	0.7041192860908201
mec57	01.2.7.020.c.001	Meconium	V4_16s	Sample	False	2.3	I	7.0	5.0	9366.0	3217.0	3217.0	3177.0	3177.0	3171.0	3171.0	0.8528665651953323
mec58	01.2.8.001.c.001	Meconium	V4_16s	Sample	False	0.0	I	8.0	5.0	130.0	31.0	31.0	15.0	15.0	15.0	15.0	0.0
mec59	01.2.8.002.c.001	Meconium	V4_16s	Sample	False	10.5	I	8.0	4.0	38069.0	3321.0	3321.0	2901.0	2754.0	2754.0	2740.0	0.8498216880200766
mec6	01.1.7.006.c.001	Meconium	V4_16s	Sample	False	39.7	I	7.0	4.0	14241.0	723.0	723.0	700.0	700.0	700.0	700.0	0.8786803831145796
mec60	01.2.8.003.c.001	Meconium	V4_16s	Sample	False	12.5	I	8.0	4.0	58989.0	3650.0	3650.0	1027.0	107.0	107.0	104.0	0.9962527383834888
mec61	01.2.8.004.c.001	Meconium	V4_16s	Sample	False	13.9	I	8.0	1.0	34293.0	31822.0	31822.0	31275.0	31275.0	29428.0	29423.0	0.0
mec62	01.2.8.005.c.001	Meconium	V4_16s	Sample	False	19.5	I	8.0	4.0	15752.0	172.0	172.0	170.0	170.0	170.0	170.0	0.991651840700698
mec63	01.2.8.007.c.001	Meconium	V4_16s	Sample	False	10.1	I	8.0	2.0	41596.0	10625.0	10625.0	10486.0	10484.0	10479.0	10468.0	0.588076644392561
mec64	01.2.8.008.c.001	Meconium	V4_16s	Sample	False	13.6	I	8.0	2.0	32223.0	12825.0	12825.0	12470.0	12470.0	12439.0	12434.0	0.4241484591164965
mec65	01.2.8.009.c.001	Meconium	V4_16s	Sample	False	2.08	I	8.0	2.0	26152.0	2476.0	2476.0	2437.0	2437.0	2366.0	2366.0	0.7819740064042192
mec66	01.2.8.011.c.001	Meconium	V4_16s	Sample	False	5.5	I	8.0	4.0	53837.0	3223.0	3223.0	1019.0	171.0	171.0	169.0	0.9954813789082428
mec67	01.2.8.012.c.001	Meconium	V4_16s	Sample	False	0.06	I	8.0	5.0	79.0	40.0	40.0	18.0	18.0	18.0	18.0	0.0
mec68	01.2.8.013.c.001	Meconium	V4_16s	Sample	False	2.22	I	8.0	4.0	4663.0	191.0	191.0	174.0	174.0	174.0	174.0	0.9776847977684798
mec69	01.2.8.014.c.001	Meconium	V4_16s	Sample	False	15.1	I	8.0	1.0	10870.0	10218.0	10218.0	9880.0	9880.0	8574.0	8574.0	0.005390835579514825
mec7	01.1.7.007.c.001	Meconium	V4_16s	Sample	False	8.55	I	7.0	1.0	26788.0	19147.0	19147.0	18876.0	18876.0	18677.0	18677.0	0.13215350581898624
mec70	01.2.8.015.c.001	Meconium	V4_16s	Sample	False	17.1	I	8.0	1.0	5862.0	4921.0	4921.0	4172.0	4172.0	4172.0	4172.0	0.2657502863688431
mec71	02.1.7.001.c.001	Meconium	V4_16s	Sample	False	6.64	A	7.0	4.0	37913.0	2042.0	2042.0	1992.0	1992.0	1992.0	1992.0	0.9494568582202959
mec72	02.1.7.002.c.001	Meconium	V4_16s	Sample	False	5.3	A	7.0	4.0	37677.0	454.0	454.0	413.0	411.0	411.0	411.0	0.9917284277395448
mec73	02.1.8.001.c.001	Meconium	V4_16s	Sample	False	16.6	A	8.0	2.0	43285.0	10309.0	10309.0	10051.0	10049.0	9222.0	9222.0	0.6456639566395664
mec74	02.1.8.002.c.001	Meconium	V4_16s	Sample	False	0.0	A	8.0	5.0	64.0	18.0	18.0	0.0	0.0	0.0	0.0
mec75	02.1.8.003.c.001	Meconium	V4_16s	Sample	False	7.2	A	8.0	3.0	31370.0	6949.0	6949.0	6718.0	6718.0	6718.0	6668.0	0.7310763334397956
mec76	02.2.7.001.c.001	Meconium	V4_16s	Sample	False	8.76	A	7.0	3.0	39404.0	4438.0	4438.0	3939.0	3798.0	3798.0	3798.0	0.8070948012232416
mec77	02.2.7.002.c.001	Meconium	V4_16s	Sample	False	13.0	A	7.0	4.0	30332.0	103.0	103.0	65.0	65.0	65.0	65.0	0.998446975299512
mec78	02.2.7.003.c.001	Meconium	V4_16s	Sample	False	6.54	A	7.0	4.0	36870.0	1055.0	1055.0	845.0	842.0	842.0	842.0	0.978371724986812
mec79	02.2.8.001.c.001	Meconium	V4_16s	Sample	False	9.13	A	8.0	3.0	49529.0	2429.0	2429.0	2326.0	2318.0	2315.0	2315.0	0.9083991444554128
mec8	01.1.7.008.c.001	Meconium	V4_16s	Sample	False	41.9	I	7.0	4.0	40879.0	588.0	588.0	584.0	573.0	573.0	573.0	0.9748339559983396
mec80	02.2.8.002.c.001	Meconium	V4_16s	Sample	False	15.8	A	8.0	2.0	35589.0	14427.0	14427.0	1541.0	1516.0	1516.0	1516.0	0.4012178929536193
mec81	02.2.8.003.c.001	Meconium	V4_16s	Sample	False	10.6	A	8.0	3.0	48897.0	7718.0	7718.0	7606.0	7595.0	7595.0	7586.0	0.7286374560916992
mec82	02.2.8.004.c.001	Meconium	V4_16s	Sample	False	8.11	A	8.0	4.0	46728.0	1673.0	1673.0	1639.0	1624.0	1624.0	1624.0	0.9372430209911274
mec83	02.2.8.005.c.001	Meconium	V4_16s	Sample	False	4.3	A	8.0	3.0	13643.0	3141.0	3141.0	3116.0	3116.0	3116.0	3116.0	0.9238356164383562
mec84	02.2.8.006.c.001	Meconium	V4_16s	Sample	False	9.0	A	8.0	1.0	24600.0	14086.0	14086.0	14029.0	14021.0	14021.0	14021.0	0.7698952398456166
mec85	04.1.7.001.c.001	Meconium	V4_16s	Sample	False	6.23	B	7.0	5.0	8157.0	2760.0	2760.0	2668.0	2666.0	2666.0	2666.0	0.6006639791320845
mec86	04.1.7.002.c.001	Meconium	V4_16s	Sample	False	17.7	B	7.0	1.0	26994.0	24407.0	24407.0	24072.0	24069.0	21250.0	21223.0	0.0077869259002083125
mec87	04.1.8.001.c.001	Meconium	V4_16s	Sample	False	2.9	B	8.0	4.0	34440.0	2212.0	2212.0	2143.0	2137.0	2114.0	2114.0	0.7516677155443675
mec88	04.2.7.001.c.001	Meconium	V4_16s	Sample	False	0.2	B	7.0	5.0	64.0	35.0	35.0	29.0	29.0	29.0	29.0	0.0
mec89	04.2.7.002.c.001	Meconium	V4_16s	Sample	False	4.8	B	7.0	4.0	8736.0	200.0	200.0	166.0	166.0	166.0	166.0	0.973871733966746
mec9	01.1.7.009.c.001	Meconium	V4_16s	Sample	False	8.97	I	7.0	1.0	26830.0	24948.0	24948.0	22270.0	22270.0	21735.0	21735.0	0.0
mec90	04.2.7.003.c.001	Meconium	V4_16s	Sample	False	9.6	B	7.0	4.0	17467.0	1321.0	1321.0	1271.0	1265.0	1265.0	1265.0	0.8663563074826842
mec91	04.2.8.001.c.001	Meconium	V4_16s	Sample	False	7.66	B	8.0	4.0	10114.0	307.0	307.0	285.0	277.0	277.0	277.0	0.9635361458554166
mec92	05.1.7.001.c.001	Meconium	V4_16s	Sample	False	1.96	F	7.0	5.0	13483.0	387.0	387.0	326.0	323.0	317.0	317.0	0.9706365985435752
mec93	05.1.7.002.c.001	Meconium	V4_16s	Sample	False	0.72	F	7.0	5.0	7375.0	861.0	861.0	841.0	841.0	841.0	841.0	0.6831683168316832
mec94	05.1.7.003.c.001	Meconium	V4_16s	Sample	False	5.03	F	7.0	3.0	15831.0	254.0	254.0	190.0	188.0	188.0	188.0	0.98987012987013
mec95	05.1.7.004.c.001	Meconium	V4_16s	Sample	False	6.51	F	7.0	5.0	1484.0	135.0	135.0	121.0	121.0	121.0	121.0	0.9060052219321147
mec96	05.1.7.005.c.001	Meconium	V4_16s	Sample	False	1.7	F	7.0	5.0	12498.0	305.0	305.0	258.0	258.0	251.0	251.0	0.9634854771784233
mec97	05.1.7.006.c.001	Meconium	V4_16s	Sample	False	4.7	F	7.0	4.0	11956.0	616.0	616.0	495.0	486.0	486.0	486.0	0.953656998738966
mec98	05.1.7.007.c.001	Meconium	V4_16s	Sample	False	6.0	F	7.0	4.0	20376.0	162.0	162.0	84.0	84.0	84.0	84.0	0.9900267936885978
mec99	05.1.8.003.c.001	Meconium	V4_16s	Sample	False	3.3	F	8.0	3.0	8681.0	714.0	714.0	626.0	613.0	613.0	613.0	0.9228113440197288
mom1	01.1.7.001.m.001	Stool	V4_16s	Sample	True	8.6	I	7.0		74921.0	67607.0	67607.0	64979.0	64944.0	60008.0	59986.0	0.0
mom10	01.1.7.013.m.001	Stool	V4_16s	Sample	True	6.82	I	7.0		68916.0	63073.0	63073.0	60745.0	60745.0	59129.0	59119.0	0.0
mom100	07.2.8.006.m.001	Stool	V4_16s	Sample	True	16.0	D	8.0		36665.0	34506.0	34506.0	32713.0	32709.0	26972.0	26972.0	0.0003348588012054917
mom101	07.2.8.007.m.001	Stool	V4_16s	Sample	True	20.0	D	8.0		21626.0	19576.0	19576.0	18893.0	18893.0	18208.0	18208.0	0.0
mom102	07.2.8.008.m.001	Stool	V4_16s	Sample	True	6.7	D	8.0		17268.0	15812.0	15812.0	15186.0	15183.0	15038.0	15038.0	0.0
mom103	07.2.8.010.m.001	Stool	V4_16s	Sample	True	9.4	D	8.0		29805.0	25117.0	25117.0	24283.0	24283.0	23742.0	23742.0	0.0
mom104	09.1.7.001.m.001	Stool	V4_16s	Sample	True	12.4	H	7.0		9943.0	9361.0	9361.0	8908.0	8908.0	8825.0	8825.0	0.0
mom105	09.1.7.002.m.001	Stool	V4_16s	Sample	True	12.7	H	7.0		7150.0	6737.0	6737.0	6432.0	6432.0	6396.0	6396.0	0.0
mom106	09.1.8.001.m.001	Stool	V4_16s	Sample	True	14.8	H	8.0		6079.0	5727.0	5727.0	5401.0	5401.0	5382.0	5305.0	0.0
mom107	09.1.8.002.m.001	Stool	V4_16s	Sample	True	15.3	H	8.0		7540.0	7117.0	7117.0	6643.0	6640.0	6624.0	6567.0	0.0
mom108	09.1.8.003.m.001	Stool	V4_16s	Sample	True	11.3	H	8.0		7246.0	6818.0	6818.0	6541.0	6541.0	6478.0	6460.0	0.0
mom109	09.1.8.004.m.001	Stool	V4_16s	Sample	True	8.9	H	8.0		7016.0	6631.0	6631.0	6347.0	6347.0	6237.0	6237.0	0.0
mom11	01.1.7.014.m.001	Stool	V4_16s	Sample	True	15.9	I	7.0		27926.0	24440.0	24440.0	23129.0	23129.0	22858.0	22213.0	0.0
mom110	09.1.8.005.m.001	Stool	V4_16s	Sample	True	12.2	H	8.0		6716.0	5892.0	5892.0	5648.0	5648.0	5350.0	5350.0	0.0
mom111	11.1.7.001.m.001	Stool	V4_16s	Sample	True	6.53	G	7.0		29403.0	26953.0	26953.0	25931.0	25931.0	24595.0	24595.0	0.0
mom112	11.1.7.004.m.001	Stool	V4_16s	Sample	True	14.5	G	7.0		54588.0	49665.0	49665.0	46808.0	46780.0	44397.0	44392.0	0.0
mom113	11.1.7.006.m.001	Stool	V4_16s	Sample	True	14.2	G	7.0		37107.0	33287.0	33287.0	31530.0	31524.0	30354.0	30347.0	0.0
mom114	11.1.7.008.m.001	Stool	V4_16s	Sample	True	11.8	G	7.0		20780.0	19551.0	19551.0	18845.0	18845.0	17804.0	17804.0	0.0
mom115	11.1.7.009.m.001	Stool	V4_16s	Sample	True	20.2	G	7.0		6972.0	6579.0	6579.0	6449.0	6449.0	6294.0	6294.0	0.0
mom116	11.1.7.011.m.001	Stool	V4_16s	Sample	True	6.7	G	7.0		29021.0	25896.0	25896.0	24863.0	24863.0	24580.0	24577.0	0.0
mom117	11.1.7.012.m.001	Stool	V4_16s	Sample	True	10.9	G	7.0		18826.0	16428.0	16428.0	15806.0	15803.0	14656.0	14652.0	0.0
mom118	11.1.7.013.m.001	Stool	V4_16s	Sample	True	11.2	G	7.0		17010.0	14830.0	14830.0	13069.0	13067.0	12126.0	12123.0	0.0
mom119	11.1.7.014.m.001	Stool	V4_16s	Sample	True	15.0	G	7.0		37576.0	34914.0	34914.0	31635.0	31557.0	28782.0	28780.0	0.0
mom12	01.1.7.016.m.001	Stool	V4_16s	Sample	True	11.1	I	7.0		8946.0	8209.0	8209.0	7711.0	7711.0	7570.0	7546.0	0.004373177842565598
mom120	11.1.7.015.m.001	Stool	V4_16s	Sample	True	16.0	G	7.0		38692.0	35143.0	35143.0	33808.0	33801.0	32453.0	32453.0	0.0
mom121	11.1.8.002.m.001	Stool	V4_16s	Sample	True	14.1	G	8.0		39111.0	36469.0	36469.0	35319.0	35319.0	34720.0	34720.0	0.0
mom122	11.1.8.003.m.001	Stool	V4_16s	Sample	True	13.7	G	8.0		37853.0	35035.0	35035.0	34021.0	34021.0	31628.0	31628.0	0.0
mom123	11.1.8.004.m.001	Stool	V4_16s	Sample	True	17.1	G	8.0		43994.0	40959.0	40959.0	39655.0	39655.0	37031.0	37031.0	0.00030519948948449035
mom124	11.1.8.008.m.001	Stool	V4_16s	Sample	True	19.5	G	8.0		87148.0	79354.0	79354.0	76134.0	76093.0	72780.0	72768.0	0.0
mom125	11.1.8.009.m.001	Stool	V4_16s	Sample	True	13.8	G	8.0		84356.0	75662.0	75662.0	71505.0	71446.0	66919.0	66915.0	0.0
mom126	11.1.8.010.m.001	Stool	V4_16s	Sample	True	8.78	G	8.0		29939.0	28341.0	28341.0	26355.0	26355.0	24791.0	24787.0	0.0008481364557319889
mom127	11.1.8.014.m.001	Stool	V4_16s	Sample	True	13.7	G	8.0		6979.0	6514.0	6514.0	6047.0	6045.0	6029.0	6029.0	0.041854304635761584
mom128	11.1.8.015.m.001	Stool	V4_16s	Sample	True	9.3	G	8.0		8396.0	7844.0	7844.0	7284.0	7284.0	7281.0	7281.0	0.036550667542131765
mom129	11.1.8.016.m.001	Stool	V4_16s	Sample	True	9.17	G	8.0		27309.0	25835.0	25835.0	24753.0	24751.0	22075.0	22075.0	0.0
mom13	01.1.7.017.m.001	Stool	V4_16s	Sample	True	10.9	I	7.0		27461.0	24502.0	24502.0	23570.0	23567.0	22044.0	22044.0	0.0
mom130	11.2.7.003.m.001	Stool	V4_16s	Sample	True	5.48	G	7.0		32036.0	29704.0	29704.0	28658.0	28656.0	27051.0	27051.0	0.0
mom131	11.2.7.004.m.001	Stool	V4_16s	Sample	True	18.0	G	7.0		27616.0	25316.0	25316.0	23468.0	23458.0	22195.0	22195.0	0.0
mom132	11.2.7.005.m.001	Stool	V4_16s	Sample	True	11.6	G	7.0		23100.0	19633.0	19633.0	19057.0	19057.0	18653.0	18645.0	0.0
mom133	11.2.8.001.m.001	Stool	V4_16s	Sample	True	8.47	G	8.0		34528.0	31642.0	31642.0	30627.0	30627.0	29689.0	29689.0	0.0
mom134	11.2.8.007.m.001	Stool	V4_16s	Sample	True	7.35	G	8.0		18821.0	17804.0	17804.0	16868.0	16868.0	15009.0	15009.0	0.0
mom135	11.2.8.008.m.001	Stool	V4_16s	Sample	True	17.3	G	8.0		8564.0	8094.0	8094.0	7720.0	7720.0	7679.0	7679.0	0.0
mom136	11.2.8.009.m.001	Stool	V4_16s	Sample	True	21.9	G	8.0		17183.0	16113.0	16113.0	15527.0	15527.0	15188.0	15188.0	0.0006474587245063128
mom137	12.1.7.001.m.001	Stool	V4_16s	Sample	True	6.5	J	7.0		29341.0	27211.0	27211.0	26488.0	26488.0	24957.0	24957.0	0.0013085793735176249
mom138	12.1.7.005.m.001	Stool	V4_16s	Sample	True	5.5	J	7.0		11204.0	10262.0	10262.0	9586.0	9586.0	9308.0	9303.0	0.0
mom139	12.1.7.006.m.001	Stool	V4_16s	Sample	True	2.47	J	7.0		21303.0	19223.0	19223.0	17964.0	17964.0	17482.0	16968.0	0.0
mom14	01.1.7.020.m.001	Stool	V4_16s	Sample	True	4.1	I	7.0		6804.0	6391.0	6391.0	6083.0	6083.0	6068.0	6068.0	0.0
mom140	12.1.7.007.m.001	Stool	V4_16s	Sample	True	4.18	J	7.0		20948.0	18740.0	18740.0	17625.0	17625.0	15953.0	15953.0	0.0
mom141	12.1.7.009.m.001	Stool	V4_16s	Sample	True	7.78	J	7.0		37254.0	34022.0	34022.0	31670.0	31668.0	29141.0	29137.0	0.0
mom142	12.1.7.010.m.001	Stool	V4_16s	Sample	True	12.8	J	7.0		52447.0	47725.0	47725.0	45564.0	45557.0	43605.0	42318.0	0.0
mom143	12.1.7.011.m.001	Stool	V4_16s	Sample	True	9.24	J	7.0		32879.0	29045.0	29045.0	27195.0	27195.0	25970.0	24716.0	0.0
mom144	12.1.7.012.m.001	Stool	V4_16s	Sample	True	24.0	J	7.0		45303.0	41956.0	41956.0	40714.0	40662.0	37224.0	37224.0	0.0
mom145	12.1.7.013.m.001	Stool	V4_16s	Sample	True	12.5	J	7.0		55139.0	48847.0	48847.0	45973.0	45963.0	44544.0	42610.0	0.0
mom146	12.1.7.014.m.001	Stool	V4_16s	Sample	True	25.0	J	7.0		43071.0	39632.0	39632.0	38414.0	38410.0	37073.0	35700.0	0.00045149444661830667
mom147	12.1.7.015.m.001	Stool	V4_16s	Sample	True	23.0	J	7.0		5732.0	5199.0	5199.0	4998.0	4998.0	4959.0	4959.0	0.006167400881057269
mom148	12.1.7.016.m.001	Stool	V4_16s	Sample	True	13.7	J	7.0		24290.0	22279.0	22279.0	21662.0	21633.0	20649.0	20649.0	0.0022161521414214296
mom149	12.1.8.001.m.001	Stool	V4_16s	Sample	True	7.73	J	8.0		49677.0	46149.0	46149.0	45053.0	45044.0	43986.0	43971.0	0.0
mom15	01.1.7.022.m.001	Stool	V4_16s	Sample	True	14.6	I	7.0		9967.0	9520.0	9520.0	9302.0	9302.0	8838.0	8838.0	0.0013625665799578846
mom150	12.1.8.002.m.001	Stool	V4_16s	Sample	True	13.0	J	8.0		46103.0	42408.0	42408.0	41206.0	41201.0	38486.0	38486.0	0.005686928768315683
mom151	12.1.8.005.m.001	Stool	V4_16s	Sample	True	13.7	J	8.0		15931.0	13631.0	13631.0	13155.0	13155.0	12768.0	12768.0	0.0
mom152	12.1.8.007.m.001	Stool	V4_16s	Sample	True	72.0	J	8.0		36150.0	34693.0	34693.0	33718.0	33716.0	32857.0	32819.0	0.0
mom153	12.1.8.008.m.001	Stool	V4_16s	Sample	True	4.64	J	8.0		10553.0	9652.0	9652.0	9292.0	9292.0	8579.0	8579.0	0.0
mom154	12.1.8.009.m.001	Stool	V4_16s	Sample	True	0.58	J	8.0		55712.0	51138.0	51138.0	50495.0	50491.0	45456.0	45456.0	0.0
mom155	12.1.8.010.m.001	Stool	V4_16s	Sample	True	5.23	J	8.0		36846.0	32445.0	32445.0	30297.0	30278.0	26421.0	26421.0	0.0002718657759826006
mom156	12.1.8.011.m.001	Stool	V4_16s	Sample	True	138.0	J	8.0		28632.0	23671.0	23671.0	22782.0	22779.0	21634.0	21634.0	0.0
mom157	12.1.8.012.m.001	Stool	V4_16s	Sample	True	16.0	J	8.0		28898.0	26837.0	26837.0	25963.0	25961.0	23611.0	23611.0	0.0017541607838103795
mom158	12.1.8.013.m.001	Stool	V4_16s	Sample	True	19.2	J	8.0		27804.0	25896.0	25896.0	25171.0	25166.0	23521.0	23521.0	0.0008215150466966447
mom159	12.1.8.014.m.001	Stool	V4_16s	Sample	True	25.0	J	8.0		8862.0	8240.0	8240.0	7768.0	7768.0	7677.0	7500.0	0.012731845331656713
mom16	01.1.8.001.m.001	Stool	V4_16s	Sample	True	17.4	I	8.0		30261.0	27541.0	27541.0	26195.0	25967.0	25316.0	24471.0	0.00017010418881564958
mom160	12.1.8.015.m.001	Stool	V4_16s	Sample	True	9.7	J	8.0		27049.0	22117.0	22117.0	20970.0	20970.0	20720.0	20720.0	0.0
mom161	12.2.7.001.m.001	Stool	V4_16s	Sample	True	7.0	J	7.0		31140.0	28924.0	28924.0	28091.0	28091.0	26395.0	26395.0	0.0
mom162	12.2.7.003.m.001	Stool	V4_16s	Sample	True	6.16	J	7.0		37425.0	28509.0	28509.0	27773.0	27773.0	26109.0	26109.0	0.0
mom163	12.2.7.004.m.001	Stool	V4_16s	Sample	True	4.87	J	7.0		36417.0	30934.0	30934.0	29487.0	29481.0	23839.0	23839.0	0.00046798951703481837
mom164	12.2.7.006.m.001	Stool	V4_16s	Sample	True	4.7	J	7.0		16239.0	14815.0	14815.0	14293.0	14293.0	13471.0	13471.0	0.0003328340822100183
mom165	12.2.7.007.m.001	Stool	V4_16s	Sample	True	8.01	J	7.0		40028.0	35220.0	35220.0	33377.0	33377.0	30018.0	29786.0	0.0
mom166	12.2.7.008.m.001	Stool	V4_16s	Sample	True	1.6	J	7.0		23187.0	20160.0	20160.0	14570.0	14570.0	6474.0	6468.0	0.0
mom167	12.2.7.009.m.001	Stool	V4_16s	Sample	True	24.4	J	7.0		48273.0	44021.0	44021.0	43103.0	43031.0	40155.0	40151.0	0.0
mom168	12.2.7.010.m.001	Stool	V4_16s	Sample	True	13.2	J	7.0		34786.0	31748.0	31748.0	30496.0	30478.0	29874.0	29865.0	0.00020918313983892895
mom169	12.2.7.011.m.001	Stool	V4_16s	Sample	True	150.0	J	7.0		36190.0	32218.0	32218.0	31163.0	31153.0	28477.0	28477.0	0.0
mom17	01.1.8.002.m.001	Stool	V4_16s	Sample	True	62.4	I	8.0		27842.0	26495.0	26495.0	25832.0	25832.0	25325.0	25325.0	0.0
mom170	12.2.8.002.m.001	Stool	V4_16s	Sample	True	12.1	J	8.0		24419.0	22998.0	22998.0	22249.0	22244.0	20455.0	20455.0	0.0
mom171	12.2.8.003.m.001	Stool	V4_16s	Sample	True	16.3	J	8.0		16489.0	14754.0	14754.0	14324.0	14324.0	13881.0	13881.0	0.0
mom172	12.2.8.006.m.001	Stool	V4_16s	Sample	True	4.25	J	8.0		11739.0	10710.0	10710.0	10351.0	10351.0	9505.0	9505.0	0.0014345331246739695
mom173	12.2.8.007.m.001	Stool	V4_16s	Sample	True	7.86	J	8.0		38193.0	35399.0	35399.0	34711.0	34704.0	30129.0	30129.0	0.0028889806025588108
mom174	12.2.8.009.m.001	Stool	V4_16s	Sample	True	12.2	J	8.0		41067.0	37998.0	37998.0	36718.0	36713.0	33923.0	33921.0	0.00015467425601682858
mom175	12.2.8.010.m.001	Stool	V4_16s	Sample	True	9.44	J	8.0		37257.0	31972.0	31972.0	30275.0	30270.0	26203.0	26200.0	0.00042766610940476654
mom176	12.2.8.011.m.001	Stool	V4_16s	Sample	True	18.4	J	8.0		39556.0	32310.0	32310.0	31071.0	31044.0	28321.0	28321.0	0.0002540465994048051
mom177	12.2.8.012.m.001	Stool	V4_16s	Sample	True	3.2	J	8.0		16808.0	14180.0	14180.0	11752.0	11752.0	6375.0	6369.0	0.0
mom178	12.2.8.013.m.001	Stool	V4_16s	Sample	True	96.4	J	8.0		31013.0	25605.0	25605.0	24719.0	24716.0	23426.0	23426.0	0.0
mom179	12.2.8.014.m.001	Stool	V4_16s	Sample	True	26.6	J	8.0		26363.0	24078.0	24078.0	23118.0	23114.0	21498.0	21498.0	9.420187461730488e-05
mom18	01.2.8.003.m.001	Stool	V4_16s	Sample	True	42.6	I	8.0		40650.0	38992.0	38992.0	38178.0	38176.0	36718.0	36413.0	0.0
mom180	12.2.8.015.m.001	Stool	V4_16s	Sample	True	14.6	J	8.0		32157.0	27865.0	27865.0	27199.0	27199.0	24101.0	24101.0	0.0240197084787518
mom181	12.2.8.016.m.001	Stool	V4_16s	Sample	True	8.8	J	8.0		21398.0	19114.0	19114.0	18455.0	18455.0	17494.0	17494.0	0.0
mom182	13.1.7.001.m.001	Stool	V4_16s	Sample	True	11.5	L	7.0		30913.0	29127.0	29127.0	27788.0	27784.0	24971.0	24971.0	0.0008177868642984923
mom183	13.1.7.003.m.001	Stool	V4_16s	Sample	True	12.4	L	7.0		31943.0	30189.0	30189.0	29181.0	29181.0	26772.0	26772.0	0.0007750335847886741
mom184	13.1.7.005.m.001	Stool	V4_16s	Sample	True	7.3	L	7.0		29306.0	26979.0	26979.0	25477.0	25477.0	23590.0	23590.0	0.0
mom185	13.1.7.006.m.001	Stool	V4_16s	Sample	True	11.4	L	7.0		51210.0	46377.0	46377.0	44588.0	44580.0	41511.0	41511.0	0.0
mom186	13.1.8.001.m.001	Stool	V4_16s	Sample	True	9.5	L	8.0		10200.0	9575.0	9575.0	8962.0	8962.0	8806.0	8806.0	0.0018011063939276984
mom187	13.1.8.002.m.001	Stool	V4_16s	Sample	True	10.4	L	8.0		21348.0	19052.0	19052.0	18330.0	18328.0	18076.0	18076.0	0.0
mom188	13.2.7.001.m.001	Stool	V4_16s	Sample	True	5.36	L	7.0		16222.0	12974.0	12974.0	12402.0	12402.0	11917.0	11917.0	0.0
mom189	13.2.7.002.m.001	Stool	V4_16s	Sample	True	10.7	L	7.0		43564.0	40039.0	40039.0	38333.0	38333.0	37328.0	37328.0	0.0
mom19	01.1.8.004.m.001	Stool	V4_16s	Sample	True	11.5	I	8.0		31274.0	29376.0	29376.0	28073.0	28071.0	27204.0	27204.0	0.0
mom190	13.2.7.003.m.001	Stool	V4_16s	Sample	True	12.8	L	7.0		38272.0	35944.0	35944.0	34632.0	34632.0	31121.0	31119.0	0.0013502188285687679
mom191	13.2.7.004.m.001	Stool	V4_16s	Sample	True	5.88	L	7.0		39726.0	37365.0	37365.0	34787.0	34787.0	32281.0	31490.0	0.0002297970126388357
mom192	13.2.8.001.m.001	Stool	V4_16s	Sample	True	9.7	L	8.0		55998.0	52032.0	52032.0	48823.0	48823.0	45454.0	45454.0	0.0005506332282124443
mom193	17.1.7.001.m.001	Stool	V4_16s	Sample	True	18.2	K	7.0		20966.0	18634.0	18634.0	17927.0	17927.0	17116.0	17067.0	0.0
mom194	17.1.7.002.m.001	Stool	V4_16s	Sample	True	11.7	K	7.0		12171.0	10920.0	10920.0	10679.0	10677.0	10677.0	9503.0	0.0
mom195	17.1.7.003.m.001	Stool	V4_16s	Sample	True	13.4	K	7.0		23602.0	21353.0	21353.0	20613.0	20611.0	20245.0	20245.0	0.0
mom196	17.1.7.004.m.001	Stool	V4_16s	Sample	True	11.7	K	7.0		11953.0	11286.0	11286.0	10978.0	10973.0	10806.0	10714.0	0.0
mom197	17.1.8.001.m.001	Stool	V4_16s	Sample	True	12.9	K	8.0		10941.0	10311.0	10311.0	9518.0	9516.0	9457.0	8125.0	0.000972087210109707
mom198	17.1.8.002.m.001	Stool	V4_16s	Sample	True	120.0	K	8.0		6975.0	6145.0	6145.0	5938.0	5938.0	5738.0	5738.0	0.0
mom199	17.1.8.003.m.001	Stool	V4_16s	Sample	True	47.6	K	8.0		9674.0	8934.0	8934.0	8608.0	8608.0	8482.0	8482.0	0.0
mom2	01.1.7.002.m.001	Stool	V4_16s	Sample	True	6.7	I	7.0		84655.0	75808.0	75808.0	73921.0	73904.0	69730.0	69728.0	0.0
mom20	01.1.8.005.m.001	Stool	V4_16s	Sample	True	35.0	I	8.0		32016.0	30065.0	30065.0	28870.0	28867.0	28334.0	27356.0	0.0
mom200	17.2.7.001.m.001	Stool	V4_16s	Sample	True	19.8	K	7.0		22969.0	21043.0	21043.0	20223.0	20223.0	18918.0	18918.0	0.00032499187520312
mom201	17.2.7.002.m.001	Stool	V4_16s	Sample	True	18.8	K	7.0		23305.0	21400.0	21400.0	20578.0	20578.0	19156.0	19156.0	0.0
mom202	17.2.7.003.m.001	Stool	V4_16s	Sample	True	12.0	K	7.0		25032.0	22683.0	22683.0	22062.0	22062.0	21840.0	21840.0	0.0
mom203	17.2.7.004.m.001	Stool	V4_16s	Sample	True	11.5	K	7.0		25429.0	23137.0	23137.0	22144.0	22144.0	21455.0	21455.0	0.0
mom204	17.2.8.001.m.001	Stool	V4_16s	Sample	True	12.6	K	8.0		11202.0	10279.0	10279.0	9667.0	9667.0	8921.0	8921.0	0.0
mom205	19.1.7.003.m.001	Stool	V4_16s	Sample	True	18.6	O	7.0		13922.0	13180.0	13180.0	12554.0	12554.0	12133.0	12133.0	0.0
mom206	19.1.7.004.m.001	Stool	V4_16s	Sample	True	16.3	O	7.0		23572.0	8767.0	8767.0	8255.0	8255.0	8103.0	8103.0	0.4796008218373936
mom207	19.1.8.001.m.001	Stool	V4_16s	Sample	True	11.6	O	8.0		11629.0	10985.0	10985.0	10520.0	10515.0	9994.0	9994.0	0.00036407766990291263
mom208	19.2.7.001.m.001	Stool	V4_16s	Sample	True	18.2	O	7.0		36039.0	34013.0	34013.0	31815.0	31815.0	30275.0	29638.0	0.0
mom209	19.2.7.002.m.001	Stool	V4_16s	Sample	True	15.2	O	7.0		12947.0	12190.0	12190.0	11488.0	11486.0	10797.0	10797.0	0.0
mom21	01.1.8.007.m.001	Stool	V4_16s	Sample	True	29.1	I	8.0		25827.0	24180.0	24180.0	23320.0	23316.0	22364.0	22364.0	0.0
mom210	19.2.7.004.m.001	Stool	V4_16s	Sample	True	1.9	O	7.0		15034.0	14231.0	14231.0	13721.0	13721.0	13497.0	13497.0	0.0
mom211	19.2.7.005.m.001	Stool	V4_16s	Sample	True	16.4	O	7.0		9447.0	8903.0	8903.0	8431.0	8431.0	8289.0	8289.0	0.0
mom212	19.2.8.001.m.001	Stool	V4_16s	Sample	True	14.4	O	8.0		11723.0	10899.0	10899.0	10503.0	10503.0	10340.0	10340.0	0.0
mom213	20.1.8.001.m.001	Stool	V4_16s	Sample	True	3.6	N	8.0		13660.0	12422.0	12422.0	11636.0	11636.0	11573.0	11213.0	0.0
mom214	20.1.8.002.m.001	Stool	V4_16s	Sample	True	23.7	N	8.0		28910.0	26136.0	26136.0	24310.0	24297.0	21824.0	21824.0	0.0
mom215	20.1.8.004.m.001	Stool	V4_16s	Sample	True	10.5	N	8.0		6713.0	6272.0	6272.0	5968.0	5968.0	5910.0	5910.0	0.0
mom216	20.1.8.005.m.001	Stool	V4_16s	Sample	True	19.0	N	8.0		28480.0	26023.0	26023.0	24913.0	24904.0	23908.0	23908.0	0.0005596693645600136
mom217	20.2.7.003.m.001	Stool	V4_16s	Sample	True	18.0	N	7.0		37187.0	34149.0	34149.0	32292.0	32284.0	30491.0	30488.0	0.0
mom22	01.1.8.008.m.001	Stool	V4_16s	Sample	True	46.0	I	8.0		30785.0	28438.0	28438.0	27619.0	27619.0	26352.0	26352.0	0.0
mom23	01.1.8.012.m.001	Stool	V4_16s	Sample	True	41.4	I	8.0		20525.0	18991.0	18991.0	18403.0	18403.0	18343.0	18343.0	0.00028011204481792715
mom24	01.1.8.013.m.001	Stool	V4_16s	Sample	True	39.9	I	8.0		32859.0	30148.0	30148.0	28777.0	28777.0	28590.0	24741.0	0.0
mom25	01.1.8.014.m.001	Stool	V4_16s	Sample	True	31.7	I	8.0		38491.0	35940.0	35940.0	34386.0	34386.0	32277.0	32277.0	0.0
mom26	01.1.8.015.m.001	Stool	V4_16s	Sample	True	30.7	I	8.0		38756.0	36205.0	36205.0	35161.0	35155.0	33893.0	33893.0	0.0
mom27	01.1.8.019.m.001	Stool	V4_16s	Sample	True	10.6	I	8.0		45648.0	42122.0	42122.0	40669.0	40661.0	38344.0	38344.0	0.0
mom28	01.1.8.020.m.001	Stool	V4_16s	Sample	True	12.1	I	8.0		37676.0	33449.0	33449.0	32048.0	32048.0	29129.0	29127.0	0.0
mom29	01.1.8.021.m.001	Stool	V4_16s	Sample	True	12.4	I	8.0		112930.0	104621.0	104621.0	100082.0	100072.0	93954.0	93954.0	0.0
mom3	01.1.7.003.m.001	Stool	V4_16s	Sample	True	14.9	I	7.0		35122.0	32654.0	32654.0	30645.0	30645.0	29128.0	29124.0	0.0
mom30	01.2.7.001.m.001	Stool	V4_16s	Sample	True	25.6	I	7.0		166367.0	141748.0	141748.0	136834.0	136834.0	131855.0	131844.0	0.00023895059490458456
mom31	01.2.7.003.m.001	Stool	V4_16s	Sample	True	28.6	I	7.0		28539.0	27155.0	27155.0	26474.0	26474.0	26292.0	26292.0	0.001068288273481798
mom32	01.2.7.005.m.001	Stool	V4_16s	Sample	True	8.88	I	7.0		40716.0	38338.0	38338.0	36132.0	36132.0	34066.0	33783.0	0.0
mom33	01.2.7.006.m.001	Stool	V4_16s	Sample	True	34.9	I	7.0		41804.0	39589.0	39589.0	38555.0	38552.0	37507.0	37507.0	0.0
mom34	01.2.7.007.m.001	Stool	V4_16s	Sample	True	39.1	I	7.0		14215.0	13433.0	13433.0	13149.0	13149.0	12994.0	12994.0	0.0
mom35	01.2.7.010.m.001	Stool	V4_16s	Sample	True	28.6	I	7.0		31678.0	29204.0	29204.0	28078.0	28073.0	27790.0	27612.0	0.0
mom36	01.2.7.011.m.001	Stool	V4_16s	Sample	True	15.5	I	7.0		26195.0	23752.0	23752.0	23009.0	23007.0	22607.0	22549.0	0.013256303461865735
mom37	01.2.7.013.m.001	Stool	V4_16s	Sample	True	11.4	I	7.0		7545.0	7187.0	7187.0	6821.0	6783.0	6571.0	6560.0	0.0
mom38	01.2.7.014.m.001	Stool	V4_16s	Sample	True	11.7	I	7.0		11541.0	10988.0	10988.0	10511.0	10511.0	10259.0	10259.0	0.0
mom39	01.2.7.017.m.001	Stool	V4_16s	Sample	True	23.7	I	7.0		27447.0	25199.0	25199.0	23717.0	23717.0	21293.0	21293.0	0.0
mom4	01.1.7.004.m.001	Stool	V4_16s	Sample	True	10.3	I	7.0		47011.0	42033.0	42033.0	39559.0	39553.0	38303.0	36200.0	0.00022101540793129576
mom40	01.2.7.020.m.001	Stool	V4_16s	Sample	True	10.5	I	7.0		16925.0	14671.0	14671.0	13751.0	13722.0	13511.0	13511.0	0.0
mom41	01.2.8.001.m.001	Stool	V4_16s	Sample	True	12.0	I	8.0		50046.0	44932.0	44932.0	43167.0	43157.0	42550.0	40755.0	0.00016330529925696088
mom42	01.2.8.002.m.001	Stool	V4_16s	Sample	True	54.0	I	8.0		23299.0	21301.0	21301.0	20429.0	20429.0	20210.0	20205.0	0.0
mom43	01.2.8.005.m.001	Stool	V4_16s	Sample	True	13.0	I	8.0		32197.0	30602.0	30602.0	28478.0	28478.0	27938.0	27931.0	0.0
mom44	01.2.8.006.m.001	Stool	V4_16s	Sample	True	9.46	I	8.0		54528.0	50724.0	50724.0	48748.0	48748.0	46660.0	45899.0	0.0
mom45	01.2.8.008.m.001	Stool	V4_16s	Sample	True	10.7	I	8.0		34302.0	32039.0	32039.0	30873.0	30869.0	29999.0	29623.0	0.0
mom46	01.2.8.009.m.001	Stool	V4_16s	Sample	True	11.1	I	8.0		53222.0	49577.0	49577.0	47031.0	47027.0	42843.0	42843.0	0.00019119088019501468
mom47	01.2.8.010.m.001	Stool	V4_16s	Sample	True	24.6	I	8.0		23981.0	21569.0	21569.0	20773.0	20773.0	19504.0	19481.0	0.0015353663701821265
mom48	01.2.8.011.m.001	Stool	V4_16s	Sample	True	11.5	I	8.0		56737.0	50595.0	50595.0	47633.0	47592.0	46250.0	46111.0	0.0
mom49	01.2.8.012.m.001	Stool	V4_16s	Sample	True	11.4	I	8.0		12148.0	11182.0	11182.0	10633.0	10601.0	10383.0	10372.0	0.001449125349342718
mom5	01.1.7.005.m.001	Stool	V4_16s	Sample	True	6.1	I	7.0		14624.0	13699.0	13699.0	12809.0	12809.0	12588.0	12588.0	0.0
mom50	01.2.8.013.m.001	Stool	V4_16s	Sample	True	11.7	I	8.0		11663.0	10967.0	10967.0	10325.0	10323.0	10227.0	10227.0	0.0019105416947628679
mom51	05.1.7.002.m.001	Stool	V4_16s	Sample	True	5.24	F	7.0		16320.0	15298.0	15298.0	13848.0	13848.0	13380.0	13380.0	0.0
mom52	05.1.7.003.m.001	Stool	V4_16s	Sample	True	7.45	F	7.0		11598.0	10902.0	10902.0	10427.0	10415.0	10291.0	10289.0	0.007473672290793793
mom53	05.1.7.004.m.001	Stool	V4_16s	Sample	True	9.61	F	7.0		7408.0	6974.0	6974.0	6762.0	6762.0	6680.0	6680.0	0.0
mom54	05.1.7.005.m.001	Stool	V4_16s	Sample	True	7.86	F	7.0		12318.0	11703.0	11703.0	11332.0	11332.0	10997.0	10997.0	0.000967014075427098
mom55	05.1.7.006.m.001	Stool	V4_16s	Sample	True	9.8	F	7.0		9834.0	8927.0	8927.0	8417.0	8417.0	8267.0	8267.0	0.0025196383577886466
mom56	05.1.7.007.m.001	Stool	V4_16s	Sample	True	7.8	F	7.0		23209.0	19620.0	19620.0	18620.0	18612.0	18536.0	18051.0	0.0
mom57	05.1.8.003.m.001	Stool	V4_16s	Sample	True	4.94	F	8.0		14254.0	13508.0	13508.0	12684.0	12684.0	12280.0	12280.0	0.0
mom58	05.1.8.006.m.001	Stool	V4_16s	Sample	True	16.4	F	8.0		8260.0	7506.0	7506.0	7311.0	7311.0	6211.0	6211.0	0.0051244509516837474
mom59	05.1.8.007.m.001	Stool	V4_16s	Sample	True	10.9	F	8.0		12432.0	11792.0	11792.0	10916.0	10916.0	10330.0	10330.0	0.0
mom6	01.1.7.007.m.001	Stool	V4_16s	Sample	True	34.4	I	7.0		34384.0	32506.0	32506.0	31611.0	31609.0	30943.0	30943.0	0.0
mom60	05.1.8.008.m.001	Stool	V4_16s	Sample	True	9.2	F	8.0		13319.0	12595.0	12595.0	11895.0	11895.0	11887.0	11411.0	0.0
mom61	05.1.8.009.m.001	Stool	V4_16s	Sample	True	7.56	F	8.0		8800.0	8398.0	8398.0	8038.0	8038.0	7848.0	7848.0	0.0
mom62	05.2.7.001.m.001	Stool	V4_16s	Sample	True	7.98	F	7.0		16857.0	15913.0	15913.0	15262.0	15245.0	14967.0	14967.0	0.0
mom63	05.2.7.003.m.001	Stool	V4_16s	Sample	True	9.34	F	7.0		15208.0	14237.0	14237.0	13560.0	13558.0	12781.0	12781.0	0.0024592683676606213
mom64	05.2.7.004.m.001	Stool	V4_16s	Sample	True	4.14	F	7.0		12873.0	12059.0	12059.0	11177.0	11177.0	10889.0	10889.0	0.0
mom65	05.2.8.001.m.001	Stool	V4_16s	Sample	True	11.5	F	8.0		10519.0	9646.0	9646.0	9379.0	9379.0	8429.0	8429.0	0.0
mom66	05.2.8.002.m.001	Stool	V4_16s	Sample	True	6.83	F	8.0		10993.0	10367.0	10367.0	9968.0	9968.0	9887.0	9887.0	0.0
mom67	06.1.7.001.m.001	Stool	V4_16s	Sample	True	16.8	C	7.0		28383.0	25491.0	25491.0	24311.0	24309.0	23204.0	23204.0	0.002984378643040336
mom68	06.1.7.002.m.001	Stool	V4_16s	Sample	True	114.0	C	7.0		21515.0	19957.0	19957.0	19302.0	19298.0	19098.0	19098.0	0.0
mom69	06.2.7.001.m.001	Stool	V4_16s	Sample	True	12.7	C	7.0		19339.0	17122.0	17122.0	16382.0	16379.0	15867.0	15867.0	0.0
mom7	01.1.7.008.m.001	Stool	V4_16s	Sample	True	27.9	I	7.0		5794.0	5482.0	5482.0	5244.0	5244.0	5244.0	5244.0	0.0
mom70	06.2.7.002.m.001	Stool	V4_16s	Sample	True	106.0	C	7.0		33422.0	29423.0	29423.0	28112.0	28112.0	27650.0	27650.0	0.0
mom71	06.2.7.003.m.001	Stool	V4_16s	Sample	True	14.7	C	7.0		23331.0	21386.0	21386.0	20636.0	20636.0	20174.0	20172.0	0.0
mom72	06.2.7.004.m.001	Stool	V4_16s	Sample	True	97.4	C	7.0		38465.0	35559.0	35559.0	34408.0	34366.0	32752.0	32738.0	0.0
mom73	06.2.7.005.m.001	Stool	V4_16s	Sample	True	85.0	C	7.0		25529.0	23356.0	23356.0	22558.0	22555.0	21645.0	21635.0	0.0008765949157494888
mom74	06.2.7.006.m.001	Stool	V4_16s	Sample	True	120.0	C	7.0		41800.0	37800.0	37800.0	36421.0	36386.0	34306.0	33270.0	9.314456035767513e-05
mom75	06.2.8.001.m.001	Stool	V4_16s	Sample	True	12.2	C	8.0		21034.0	18615.0	18615.0	17762.0	17762.0	16891.0	16891.0	0.0
mom76	06.2.8.002.m.001	Stool	V4_16s	Sample	True	13.2	C	8.0		20489.0	18604.0	18604.0	17684.0	17684.0	16727.0	16727.0	0.0
mom77	06.2.8.003.m.001	Stool	V4_16s	Sample	True	12.4	C	8.0		19506.0	18097.0	18097.0	17641.0	17612.0	17364.0	16366.0	0.0
mom78	06.2.8.004.m.001	Stool	V4_16s	Sample	True	140.0	C	8.0		65698.0	59817.0	59817.0	57938.0	57933.0	55547.0	55547.0	0.0
mom79	07.1.7.001.m.001	Stool	V4_16s	Sample	True	8.85	D	7.0		64716.0	55175.0	55175.0	52879.0	52877.0	51960.0	47685.0	0.0
mom8	01.1.7.010.m.001	Stool	V4_16s	Sample	True	39.7	I	7.0		28219.0	26273.0	26273.0	25050.0	25047.0	24472.0	24017.0	0.0
mom80	07.1.7.002.m.001	Stool	V4_16s	Sample	True	9.1	D	7.0		27244.0	17548.0	17548.0	16601.0	16599.0	16569.0	16569.0	0.0
mom81	07.1.7.003.m.001	Stool	V4_16s	Sample	True	11.9	D	7.0		16953.0	15733.0	15733.0	14865.0	14865.0	14719.0	13596.0	0.0017456576765296325
mom82	07.1.7.004.m.001	Stool	V4_16s	Sample	True	8.7	D	7.0		20162.0	18675.0	18675.0	17848.0	17848.0	17635.0	17635.0	0.0
mom83	07.1.7.005.m.001	Stool	V4_16s	Sample	True	6.4	D	7.0		16242.0	15246.0	15246.0	14378.0	14378.0	13009.0	13009.0	0.002978850163836759
mom84	07.1.7.007.m.001	Stool	V4_16s	Sample	True	26.0	D	7.0		43648.0	40052.0	40052.0	38489.0	38489.0	32911.0	32911.0	0.0004916723004117755
mom85	07.1.7.008.m.001	Stool	V4_16s	Sample	True	21.0	D	7.0		39048.0	28971.0	28971.0	26694.0	26665.0	23425.0	22077.0	0.0
mom86	07.1.7.009.m.001	Stool	V4_16s	Sample	True	12.3	D	7.0		29541.0	25478.0	25478.0	24550.0	24547.0	23796.0	23791.0	0.0
mom87	07.1.8.001.m.001	Stool	V4_16s	Sample	True	17.0	D	8.0		44445.0	41842.0	41842.0	40370.0	40370.0	38787.0	38787.0	0.00015832387787951556
mom88	07.1.8.002.m.001	Stool	V4_16s	Sample	True	4.33	D	8.0		12598.0	11305.0	11305.0	10569.0	10569.0	9904.0	9898.0	0.0
mom89	07.1.8.003.m.001	Stool	V4_16s	Sample	True	10.7	D	8.0		43332.0	39819.0	39819.0	38419.0	38413.0	37329.0	37325.0	0.0
mom9	01.1.7.012.m.001	Stool	V4_16s	Sample	True	38.5	I	7.0		25315.0	23591.0	23591.0	23072.0	23072.0	22099.0	22099.0	0.0
mom90	07.1.8.006.m.001	Stool	V4_16s	Sample	True	4.6	D	8.0		37901.0	33251.0	33251.0	32021.0	31988.0	31497.0	30588.0	8.491126772522712e-05
mom91	07.1.8.007.m.001	Stool	V4_16s	Sample	True	8.9	D	8.0		38819.0	32485.0	32485.0	30919.0	30919.0	30136.0	30136.0	0.0
mom92	07.1.8.008.m.001	Stool	V4_16s	Sample	True	10.4	D	8.0		27020.0	22682.0	22682.0	21836.0	21834.0	21716.0	21342.0	0.0
mom93	07.2.7.002.m.001	Stool	V4_16s	Sample	True	3.48	D	7.0		15632.0	13277.0	13277.0	12602.0	12602.0	12426.0	12426.0	0.0
mom94	07.2.7.003.m.001	Stool	V4_16s	Sample	True	17.7	D	7.0		39743.0	36765.0	36765.0	35377.0	35375.0	34194.0	34182.0	0.0
mom95	07.2.7.004.m.001	Stool	V4_16s	Sample	True	17.5	D	7.0		26575.0	24282.0	24282.0	23358.0	23350.0	22756.0	22756.0	0.0
mom96	07.2.7.007.m.001	Stool	V4_16s	Sample	True	8.76	D	7.0		33165.0	28589.0	28589.0	27614.0	27614.0	27370.0	27370.0	0.0007666098807495741
mom97	07.2.8.001.m.001	Stool	V4_16s	Sample	True	9.94	D	8.0		29607.0	27156.0	27156.0	25788.0	25788.0	25251.0	24294.0	0.0
mom98	07.2.8.002.m.001	Stool	V4_16s	Sample	True	17.8	D	8.0		39202.0	35896.0	35896.0	34620.0	34610.0	33285.0	33285.0	0.0
mom99	07.2.8.004.m.001	Stool	V4_16s	Sample	True	8.4	D	8.0		33410.0	31166.0	31166.0	28620.0	28620.0	28502.0	26636.0	0.000168321831341525
neg1		Water	V4_16s	Control		0.0064				10171.0	1794.0	1794.0	1731.0	1731.0	1731.0	1731.0	0.06751824817518247
neg10		Water	V4_16s	Control		5.27				24178.0	9156.0	9156.0	9051.0	9051.0	9051.0	9051.0	0.0
neg100		Water	V4_16s	Control		0.41				5764.0	152.0	152.0	92.0	92.0	92.0	92.0	0.0
neg101		Water	V4_16s	Control		0.3				3284.0	102.0	102.0	22.0	22.0	22.0	22.0	1.0
neg102		Water	V4_16s	Control		0.32				256.0	65.0	65.0	0.0	0.0	0.0	0.0
neg103		Water	V4_16s	Control		0.87				183.0	44.0	44.0	0.0	0.0	0.0	0.0
neg104		Water	V4_16s	Control		0.76				5951.0	52.0	52.0	37.0	37.0	37.0	37.0	0.0
neg105		Water	V4_16s	Control		0.37				5015.0	82.0	82.0	68.0	68.0	68.0	68.0	0.0
neg106		Water	V4_16s	Control		0.34				7918.0	173.0	173.0	106.0	106.0	106.0	106.0	0.0
neg107		Water	V4_16s	Control		0.17				3238.0	74.0	74.0	39.0	39.0	39.0	39.0	0.0
neg108		Water	V4_16s	Control		0.4				6253.0	254.0	254.0	219.0	219.0	219.0	219.0	0.0
neg109		Water	V4_16s	Control		0.5				5478.0	62.0	62.0	45.0	45.0	45.0	45.0	0.0
neg11		Water	V4_16s	Control		0.0				42.0	15.0	15.0	6.0	6.0	3.0	3.0	1.0
neg110		Water	V4_16s	Control		0.7				12921.0	105.0	105.0	90.0	90.0	90.0	90.0	0.26
neg111		Water	V4_16s	Control		0.0				6.0	4.0	4.0	0.0	0.0	0.0	0.0
neg112		Water	V4_16s	Control		0.0				11.0	7.0	7.0	0.0	0.0	0.0	0.0
neg113		Water	V4_16s	Control		0.0				200.0	8.0	8.0	8.0	8.0	8.0	8.0	0.0
neg114		Water	V4_16s	Control		0.0				224.0	19.0	19.0	19.0	17.0	17.0	17.0	0.0
neg115		Water	V4_16s	Control		0.22				2515.0	67.0	67.0	58.0	58.0	58.0	58.0	0.0
neg116		Water	V4_16s	Control		0.28				5542.0	43.0	43.0	0.0	0.0	0.0	0.0
neg117		Water	V4_16s	Control		0.1				311.0	49.0	49.0	21.0	21.0	21.0	21.0	0.0
neg118		Water	V4_16s	Control		0.15				1854.0	311.0	311.0	232.0	232.0	232.0	232.0	0.016528925619834708
neg12		Water	V4_16s	Control		34				71.0	16.0	16.0	8.0	8.0	8.0	8.0	0.0
neg13		Water	V4_16s	Control		0.79				19876.0	1257.0	1257.0	1224.0	1219.0	1219.0	1216.0	0.0
neg14		Water	V4_16s	Control		1.34				37776.0	787.0	787.0	781.0	781.0	781.0	781.0	0.0
neg15		Water	V4_16s	Control		198				1948.0	343.0	343.0	339.0	339.0	339.0	339.0	0.0
neg16		Water	V4_16s	Control		1.09				17627.0	5024.0	5024.0	4939.0	4939.0	4761.0	4761.0	0.014022988505747128
neg17		Water	V4_16s	Control		0.0				26660.0	31.0	31.0	25.0	25.0	25.0	25.0	0.0
neg18		Water	V4_16s	Control		0.0				6212.0	48.0	48.0	33.0	33.0	33.0	33.0	0.0
neg19		Water	V4_16s	Control		0.0				13376.0	11298.0	11298.0	11097.0	11095.0	11093.0	11093.0	0.0012050426399703375
neg2		Water	V4_16s	Control		0.53				2127.0	1219.0	1219.0	1188.0	1188.0	1188.0	1188.0	0.0
neg20		Water	V4_16s	Control		0.8390000000000001				20654.0	1866.0	1866.0	1831.0	1831.0	1831.0	1831.0	0.11144130757800892
neg21		Water	V4_16s	Control		5.09				23842.0	20816.0	20816.0	20566.0	20566.0	20563.0	20534.0	0.0005498350494851544
neg22		Water	V4_16s	Control		0.1				565.0	421.0	421.0	391.0	391.0	391.0	391.0	0.0
neg23		Water	V4_16s	Control		0.47				4679.0	4096.0	4096.0	3949.0	3945.0	3925.0	3925.0	0.002899751449875725
neg24		Water	V4_16s	Control		0.23				1807.0	1250.0	1250.0	1241.0	1241.0	1241.0	1241.0	0.0
neg25		Water	V4_16s	Control		3.5				40870.0	258.0	258.0	228.0	228.0	228.0	228.0	0.0
neg26		Water	V4_16s	Control		0.24				4843.0	1508.0	1508.0	1492.0	1479.0	1479.0	1479.0	0.0042949176807444535
neg27		Water	V4_16s	Control		0.99				11201.0	9862.0	9862.0	9840.0	9840.0	9838.0	9838.0	0.007188498402555909
neg28		Water	V4_16s	Control		2.14				58838.0	285.0	285.0	265.0	265.0	265.0	265.0	0.0
neg29		Water	V4_16s	Control		6.22				65218.0	4584.0	4584.0	4455.0	4455.0	4453.0	4350.0	0.0
neg3		Water	V4_16s	Control		8.86				19377.0	17603.0	17603.0	17186.0	17186.0	17186.0	17186.0	0.0
neg30		Water	V4_16s	Control		2.4				67394.0	92.0	92.0	70.0	70.0	70.0	70.0	0.0
neg31		Water	V4_16s	Control		2.9				39365.0	86.0	86.0	60.0	60.0	60.0	60.0	0.0
neg32		Water	V4_16s	Control		7.7				41073.0	120.0	120.0	67.0	67.0	67.0	67.0	0.0
neg33		Water	V4_16s	Control		2.8				60743.0	461.0	461.0	368.0	368.0	368.0	368.0	0.02287581699346405
neg34		Water	V4_16s	Control		0.39				786.0	553.0	553.0	541.0	534.0	534.0	534.0	0.0
neg35		Water	V4_16s	Control		0.66				6522.0	241.0	241.0	202.0	202.0	202.0	202.0	0.0
neg36		Water	V4_16s	Control		3.2				30237.0	314.0	314.0	298.0	298.0	298.0	298.0	0.2368421052631579
neg37		Water	V4_16s	Control		0.4				1200.0	175.0	175.0	143.0	143.0	143.0	143.0	0.0
neg38		Water	V4_16s	Control		0.51				5002.0	2311.0	2311.0	2269.0	2269.0	2269.0	2269.0	0.0
neg39		Water	V4_16s	Control		0.6				4564.0	884.0	884.0	881.0	881.0	881.0	881.0	0.0
neg4		Water	V4_16s	Control		0.21				1663.0	1079.0	1079.0	1079.0	1079.0	1079.0	1079.0	0.0
neg40		Water	V4_16s	Control		1.2				14154.0	1433.0	1433.0	1424.0	1417.0	1417.0	1417.0	0.06726457399103139
neg41		Water	V4_16s	Control		0.71				7025.0	175.0	175.0	150.0	150.0	150.0	150.0
neg42		Water	V4_16s	Control		0.31				3456.0	858.0	858.0	838.0	838.0	838.0	838.0	0.0
neg43		Water	V4_16s	Control		0.8				18120.0	584.0	584.0	569.0	565.0	557.0	557.0	0.0
neg44		Water	V4_16s	Control		4.82				27440.0	1014.0	1014.0	973.0	971.0	971.0	971.0	0.017647058823529408
neg45		Water	V4_16s	Control		0.0				2059.0	971.0	971.0	925.0	925.0	925.0	925.0	0.0
neg46		Water	V4_16s	Control		0.0				19753.0	6130.0	6130.0	6111.0	6111.0	6111.0	6111.0	0.002695902228612509
neg47		Water	V4_16s	Control		0.0				21578.0	1033.0	1033.0	1021.0	1018.0	1018.0	1018.0	0.008902077151335312
neg48		Water	V4_16s	Control		0.05				8936.0	2261.0	2261.0	2189.0	2175.0	2175.0	2175.0	0.0
neg49		Water	V9_18s	Control		2.34				32245.0	33.0	33.0	25.0	25.0	25.0	25.0	0.0
neg5		Water	V4_16s	Control		23.8				18042.0	16736.0	16736.0	16549.0	16549.0	16549.0	16549.0	0.0
neg50		Water	V9_18s	Control		0.0				89.0	14.0	14.0	14.0	14.0	14.0	14.0
neg51		Water	V4_16s	Control		0.0				16837.0	298.0	298.0	276.0	276.0	276.0	276.0	0.0
neg52		Water	V4_16s	Control		1.7				4079.0	3829.0	3829.0	3755.0	3755.0	3755.0	3755.0	0.0034622042700519326
neg53		Water	V4_16s	Control		0.48				33.0	7.0	7.0	7.0	7.0	7.0	7.0	0.0
neg54		Water	V4_16s	Control		1.3				14.0	8.0	8.0	5.0	5.0	5.0	5.0	0.0
neg55		Water	V4_16s	Control		0.93				41242.0	1314.0	1314.0	1313.0	1313.0	1313.0	1313.0	0.4919354838709678
neg56		Water	V4_16s	Control		0.9				16516.0	1640.0	1640.0	1599.0	1599.0	1599.0	1599.0	0.0
neg57		Water	V4_16s	Control		1.87				28596.0	528.0	528.0	497.0	497.0	497.0	495.0	0.0
neg58		Water	V4_16s	Control		0.67				14359.0	1134.0	1134.0	1133.0	1133.0	1133.0	1133.0	0.3726708074534161
neg59		Water	V4_16s	Control		1.45				12086.0	43.0	43.0	28.0	28.0	28.0	28.0	0.3333333333333333
neg6		Water	V4_16s	Control		2.2				20352.0	17605.0	17605.0	17511.0	17511.0	17480.0	17480.0	0.000696823645549039
neg60		Water	V4_16s	Control		0.83				5489.0	37.0	37.0	31.0	31.0	31.0	31.0	0.0
neg61		Water	V4_16s	Control		0.56				5108.0	103.0	103.0	92.0	92.0	92.0	92.0	0.0
neg62		Water	V4_16s	Control		0.77				13380.0	1777.0	1777.0	1721.0	1721.0	1721.0	1721.0	0.3389830508474576
neg63		Water	V4_16s	Control		0.67				20767.0	1746.0	1746.0	1746.0	1746.0	1746.0	1746.0	0.0
neg64		Water	V4_16s	Control		1.06				51.0	23.0	23.0	23.0	23.0	23.0	23.0	0.0
neg65		Water	V4_16s	Control		0.4				457.0	84.0	84.0	43.0	43.0	43.0	43.0	0.0
neg66		Water	V4_16s	Control		0.1				43.0	19.0	19.0	2.0	2.0	2.0	2.0	0.0
neg67		Water	V4_16s	Control		1.45				55.0	12.0	12.0	0.0	0.0	0.0	0.0
neg68		Water	V4_16s	Control		0.1				41.0	20.0	20.0	3.0	3.0	3.0	3.0
neg69		Water	V4_16s	Control		0.6				964.0	231.0	231.0	198.0	198.0	198.0	198.0	0.0
neg7		Water	V4_16s	Control		3.43				15088.0	12670.0	12670.0	12436.0	12434.0	12360.0	12360.0	0.0
neg70		Water	V4_16s	Control		0.9				12587.0	9572.0	9572.0	9244.0	9229.0	9224.0	9224.0	0.0017087757842060296
neg71		Water	V4_16s	Control		1.27				15141.0	1087.0	1087.0	996.0	982.0	982.0	982.0	0.2504440497335701
neg72		Water	V4_16s	Control		0.0				17430.0	16465.0	16465.0	15556.0	15556.0	15326.0	15326.0	0.0
neg73		Water	V4_16s	Control		1.31				23559.0	9776.0	9776.0	9560.0	9560.0	8563.0	8563.0	0.017845961177207263
neg74		Water	V4_16s	Control		0.65				22030.0	13677.0	13677.0	13410.0	13408.0	12439.0	12439.0	0.024508850418206576
neg75		Water	V4_16s	Control		1.21				32223.0	1009.0	1009.0	981.0	981.0	974.0	974.0	0.0
neg76		Water	V4_16s	Control		0.98				9182.0	826.0	826.0	774.0	774.0	774.0	774.0	0.0
neg77		Water	V4_16s	Control		0.3				96.0	37.0	37.0	27.0	27.0	27.0	27.0	0.0
neg78		Water	V4_16s	Control		0.7				4697.0	219.0	219.0	192.0	192.0	192.0	192.0	0.0
neg79		Water	V4_16s	Control		1.05				13187.0	215.0	215.0	197.0	197.0	197.0	197.0	0.0
neg8		Water	V4_16s	Control		0.0001				123.0	84.0	84.0	77.0	77.0	77.0	77.0	0.0
neg80		Water	V4_16s	Control		0.94				16035.0	888.0	888.0	867.0	867.0	867.0	867.0	0.0
neg81		Water	V4_16s	Control		0.64				6003.0	180.0	180.0	174.0	174.0	170.0	170.0	0.26666666666666666
neg82		Water	V4_16s	Control		2.4				7425.0	85.0	85.0	9.0	9.0	9.0	9.0	0.0
neg83		Water	V4_16s	Control		1.33				12232.0	307.0	307.0	254.0	251.0	248.0	248.0	0.1891891891891892
neg84		Water	V4_16s	Control		0.46				8131.0	165.0	165.0	154.0	154.0	154.0	154.0	0.0
neg85		Water	V4_16s	Control		1.6				13968.0	537.0	537.0	523.0	523.0	517.0	517.0	0.0
neg86		Water	V4_16s	Control		3.7				32092.0	182.0	182.0	163.0	161.0	161.0	161.0	0.0
neg87		Water	V4_16s	Control		0.0				8014.0	145.0	145.0	122.0	122.0	122.0	122.0	0.0
neg88		Water	V4_16s	Control		0.41				7648.0	221.0	221.0	206.0	206.0	206.0	206.0	0.0
neg89		Water	V4_16s	Control		0.6				1827.0	93.0	93.0	42.0	42.0	42.0	42.0	0.0
neg9		Water	V4_16s	Control		14.3				23961.0	22342.0	22342.0	22103.0	22099.0	22051.0	22051.0	0.00028422548555187115
neg90		Water	V4_16s	Control		0.49				309.0	192.0	192.0	173.0	173.0	173.0	173.0	0.0
neg91		Water	V4_16s	Control		0.13				266.0	42.0	42.0	32.0	32.0	32.0	32.0	0.0
neg92		Water	V4_16s	Control		0.28				1577.0	943.0	943.0	909.0	909.0	890.0	890.0	0.0
neg93		Water	V4_16s	Control		0.0				6431.0	5441.0	5441.0	5335.0	5335.0	5278.0	5276.0	0.0
neg94		Water	V4_16s	Control		4.3				12463.0	3719.0	3719.0	3456.0	3454.0	3297.0	3292.0	0.0
neg95		Water	V4_16s	Control		0.0				950.0	222.0	222.0	189.0	189.0	186.0	186.0	0.0
neg96		Water	V4_16s	Control		0.0				41302.0	36147.0	36147.0	34726.0	34717.0	32041.0	32041.0	0.0
neg97		Water	V4_16s	Control		6.4				294.0	60.0	60.0	28.0	28.0	28.0	28.0	0.0
neg98		Water	V4_16s	Control		0.31				263.0	70.0	70.0	22.0	22.0	22.0	22.0	0.0
neg99		Water	V4_16s	Control		0.29				5666.0	70.0	70.0	39.0	39.0	39.0	39.0
pos1		Dna	V4_16s	Sample		13.6				22214.0	20767.0	20767.0	19167.0	19167.0	14956.0	14956.0	0.0
pos2		Dna	V4_16s	Sample		13.6				11948.0	10944.0	10944.0	9754.0	9754.0	8231.0	8231.0	0.0
pos3		Dna	V4_16s	Sample		13.6				38840.0	36416.0	36416.0	34350.0	34350.0	26028.0	26028.0	0.0
pos4		Dna	V4_16s	Sample		13.6				48264.0	44090.0	44090.0	41131.0	41131.0	31436.0	31436.0	0.0
pos5		Dna	V4_16s	Sample		13.6				9557.0	9078.0	9078.0	8071.0	8071.0	6947.0	6947.0	0.0
