# Supplementary material for: Meconium Microbiome of Very Preterm Infants across Germany
Source: mSphere. 2022 Jan 12;7(1):e00808-21. doi: 10.1128/msphere.00808-21 (PMC8754166; doi:10.1128/msphere.00808-21)
Supplement: TABLE S8 [file msphere.00808-21-s0003.csv]

genus	std	min	25%	50%	75%	max	sum
Bifidobacterium	640.9467554773315	0.0	2.75	122.5	921.5	2492.0	77343
Staphylococcus	909.5196283551046	0.0	5.0	45.5	663.5	2500.0	90611
Enterococcus	297.33203572001594	0.0	0.0	5.5	71.75	2180.0	19298
Streptococcus	564.3630104000985	0.0	0.0	5.0	33.5	2500.0	32175
Escherichia-Shigella	593.0637908552375	0.0	0.0	4.0	49.0	2500.0	40643
Bacteroides	251.54630834840472	0.0	0.0	1.0	60.75	1431.0	16393
Ureaplasma	439.1914790915276	0.0	0.0	0.0	0.0	2498.0	16023
Lactobacillus	266.8159613529603	0.0	0.0	0.0	6.25	1846.0	11776
Klebsiella	278.7983920258981	0.0	0.0	0.0	11.0	2154.0	11584
Lactococcus	290.5163585062783	0.0	0.0	0.0	0.0	2352.0	9142
Corynebacterium	224.25856560069897	0.0	0.0	0.0	1.25	2470.0	5294
Blautia	84.64224541633743	0.0	0.0	0.0	18.0	495.0	5221
Faecalibacterium	84.65616732800196	0.0	0.0	0.0	13.25	648.0	4640
Veillonella	74.0856420005181	0.0	0.0	0.0	5.25	546.0	4009
Clostridium sensu stricto 1	113.3376084214962	0.0	0.0	0.0	4.0	1070.0	3821
Haemophilus	197.42288678472693	0.0	0.0	0.0	0.0	2494.0	2952
Prevotella_9	77.43599888266422	0.0	0.0	0.0	0.0	779.0	1945
Anaerococcus	91.04497277505257	0.0	0.0	0.0	0.0	908.0	1869
Peptoniphilus	81.00195058409196	0.0	0.0	0.0	0.0	768.0	1819
Subdoligranulum	33.804143037177965	0.0	0.0	0.0	5.0	328.0	1719
Acinetobacter	107.8003481211051	0.0	0.0	0.0	0.0	1362.0	1529
Cutibacterium	72.84317797188716	0.0	0.0	0.0	0.0	888.0	1403
Ruminococcus	25.4351778142055	0.0	0.0	0.0	1.0	157.0	1346
Agathobacter	35.78661207453962	0.0	0.0	0.0	0.0	346.0	1310
Mycoplasma	87.29785612466245	0.0	0.0	0.0	0.0	1104.0	1135
Finegoldia	34.81836912631538	0.0	0.0	0.0	0.0	369.0	967
Leuconostoc	48.239750679263295	0.0	0.0	0.0	0.0	587.0	967
Roseburia	20.362404468118946	0.0	0.0	0.0	0.0	129.0	886
Anaerostipes	17.453910556396572	0.0	0.0	0.0	0.0	109.0	872
Fusicatenibacter	20.412197880851636	0.0	0.0	0.0	0.0	169.0	865
Lachnoclostridium	18.19791611540718	0.0	0.0	0.0	0.0	146.0	852
Peptostreptococcus	58.0362931341649	0.0	0.0	0.0	0.0	734.0	752
Ralstonia	21.235960956261174	0.0	0.0	0.0	0.0	225.0	728
Bacillus	50.63657313946292	0.0	0.0	0.0	0.0	638.0	723
Phascolarctobacterium	21.776725790704212	0.0	0.0	0.0	0.0	222.0	684
Parabacteroides	18.8811201498536	0.0	0.0	0.0	0.0	155.0	682
Alistipes	13.090503483309604	0.0	0.0	0.0	0.0	88.0	677
Serratia	40.60860699733679	0.0	0.0	0.0	0.0	508.0	670
Collinsella	15.539845316245275	0.0	0.0	0.0	0.0	159.0	664
[Eubacterium] hallii group	10.99199072338096	0.0	0.0	0.0	1.0	80.0	639
[Ruminococcus] torques group	12.769337290664982	0.0	0.0	0.0	0.0	91.0	636
Prevotella	29.901344598613477	0.0	0.0	0.0	0.0	326.0	590
Dorea	11.212034120510731	0.0	0.0	0.0	0.0	81.0	565
[Ruminococcus] gnavus group	15.489248655095283	0.0	0.0	0.0	0.0	144.0	526
Pseudomonas	33.869131694819195	0.0	0.0	0.0	0.0	428.0	486
Citrobacter	15.934406377514463	0.0	0.0	0.0	0.0	152.0	477
Actinomyces	22.162705053377827	0.0	0.0	0.0	0.0	260.0	439
Rothia	21.506047123845928	0.0	0.0	0.0	0.0	259.0	388
Intestinibacter	8.984470791805437	0.0	0.0	0.0	0.0	85.0	385
Megamonas	16.753755563207257	0.0	0.0	0.0	0.0	133.0	373
Coprococcus	7.966429169376443	0.0	0.0	0.0	0.0	63.0	366
Pluralibacter	27.52711356339556	0.0	0.0	0.0	0.0	348.0	362
Christensenellaceae R-7 group	11.371498009547029	0.0	0.0	0.0	0.0	115.0	347
Romboutsia	7.432621874179278	0.0	0.0	0.0	0.0	66.0	314
Akkermansia	10.898385360186136	0.0	0.0	0.0	0.0	122.0	303
Holdemanella	10.203087151513685	0.0	0.0	0.0	0.0	101.0	290
UCG-002	5.159709507448831	0.0	0.0	0.0	0.0	39.0	289
Dialister	8.849510521943428	0.0	0.0	0.0	0.0	94.0	284
Erysipelatoclostridium	12.113690991351985	0.0	0.0	0.0	0.0	143.0	284
Lachnospiraceae ND3007 group	7.763138082829762	0.0	0.0	0.0	0.0	75.0	275
CAG-56	6.524795473794008	0.0	0.0	0.0	0.0	43.0	268
Lachnospiraceae NK4A136 group	6.578552917668599	0.0	0.0	0.0	0.0	60.0	268
Acidipropionibacterium	9.03409857744082	0.0	0.0	0.0	0.0	106.0	254
Lachnospira	7.320146985327034	0.0	0.0	0.0	0.0	66.0	243
Sutterella	4.575257321697702	0.0	0.0	0.0	0.0	35.0	205
Alloprevotella	8.404473857274475	0.0	0.0	0.0	0.0	83.0	191
Raoultella	10.767927861954291	0.0	0.0	0.0	0.0	130.0	186
Parasutterella	3.7187059019107256	0.0	0.0	0.0	0.0	25.0	174
Barnesiella	3.470308697051343	0.0	0.0	0.0	0.0	34.0	155
Butyricicoccus	4.254021404883566	0.0	0.0	0.0	0.0	36.0	150
Clostridium sensu stricto 18	5.886902502095852	0.0	0.0	0.0	0.0	50.0	149
Erysipelotrichaceae UCG-003	5.1641262267236065	0.0	0.0	0.0	0.0	60.0	149
Prevotellaceae NK3B31 group	8.288790547609366	0.0	0.0	0.0	0.0	102.0	147
Incertae Sedis	3.3171877059837236	0.0	0.0	0.0	0.0	24.0	145
Catenisphaera	7.997444560411491	0.0	0.0	0.0	0.0	99.0	140
Sellimonas	3.338072495830698	0.0	0.0	0.0	0.0	23.0	137
Monoglobus	3.1923651057724363	0.0	0.0	0.0	0.0	20.0	136
[Ruminococcus] gauvreauii group	3.6003963356254136	0.0	0.0	0.0	0.0	37.0	135
Proteus	5.698087370823178	0.0	0.0	0.0	0.0	53.0	133
Flavonifractor	3.3280776176241473	0.0	0.0	0.0	0.0	23.0	132
[Eubacterium] eligens group	4.285226743008322	0.0	0.0	0.0	0.0	46.0	131
Lacticaseibacillus	4.410781352364316	0.0	0.0	0.0	0.0	41.0	125
UCG-005	2.7201712742043083	0.0	0.0	0.0	0.0	18.0	119
NK4A214 group	3.018125277167806	0.0	0.0	0.0	0.0	31.0	115
Neisseria	7.68155257744162	0.0	0.0	0.0	0.0	97.0	111
Kocuria	6.850030413557787	0.0	0.0	0.0	0.0	85.0	109
Eggerthella	2.954682617654421	0.0	0.0	0.0	0.0	29.0	105
Oscillibacter	2.2488204455283696	0.0	0.0	0.0	0.0	15.0	105
[Eubacterium] xylanophilum group	2.8598280284313002	0.0	0.0	0.0	0.0	29.0	104
[Eubacterium] siraeum group	3.1674878941755136	0.0	0.0	0.0	0.0	32.0	101
Catenibacterium	3.7397606538958716	0.0	0.0	0.0	0.0	33.0	99
[Clostridium] innocuum group	2.8170011151965966	0.0	0.0	0.0	0.0	31.0	99
Campylobacter	7.2756135058696225	0.0	0.0	0.0	0.0	92.0	95
Curvibacter	3.116797410905773	0.0	0.0	0.0	0.0	28.0	95
Colidextribacter	1.8790051562884256	0.0	0.0	0.0	0.0	15.0	90
Terrisporobacter	2.8009151693979457	0.0	0.0	0.0	0.0	29.0	90
Bilophila	2.5983712242225754	0.0	0.0	0.0	0.0	26.0	89
Hungatella	2.8655402203977145	0.0	0.0	0.0	0.0	25.0	88
Varibaculum	4.788510718966846	0.0	0.0	0.0	0.0	59.0	85
Enhydrobacter	1.8221967356452557	0.0	0.0	0.0	0.0	16.0	83
Gardnerella	4.893841592715399	0.0	0.0	0.0	0.0	58.0	80
Odoribacter	1.5418685062501398	0.0	0.0	0.0	0.0	9.0	80
Granulicatella	6.088443403839851	0.0	0.0	0.0	0.0	77.0	79
Lachnospiraceae UCG-004	2.567301644888862	0.0	0.0	0.0	0.0	23.0	78
Morganella	3.9075600004648305	0.0	0.0	0.0	0.0	48.0	74
CAG-352	2.484788628495769	0.0	0.0	0.0	0.0	21.0	73
[Eubacterium] ventriosum group	2.0305837683414025	0.0	0.0	0.0	0.0	16.0	72
Sphingomonas	1.735576227875715	0.0	0.0	0.0	0.0	11.0	67
Paracoccus	1.5836725886131036	0.0	0.0	0.0	0.0	13.0	66
Intestinimonas	1.437153020743249	0.0	0.0	0.0	0.0	9.0	64
Micrococcus	1.4351823673920177	0.0	0.0	0.0	0.0	9.0	60
Nocardioides	2.5813798659977607	0.0	0.0	0.0	0.0	26.0	60
Coprobacillus	4.353105592779343	0.0	0.0	0.0	0.0	55.0	58
Geobacillus	2.6194423046559705	0.0	0.0	0.0	0.0	30.0	58
Coprobacter	1.3699377941163708	0.0	0.0	0.0	0.0	10.0	56
Aggregatibacter	4.190017899723102	0.0	0.0	0.0	0.0	53.0	53
Afipia	1.7690561744692204	0.0	0.0	0.0	0.0	19.0	48
Butyricimonas	1.4397763627879043	0.0	0.0	0.0	0.0	11.0	48
Marvinbryantia	1.852416405908915	0.0	0.0	0.0	0.0	21.0	48
Solibacillus	3.794733192202056	0.0	0.0	0.0	0.0	48.0	48
Latilactobacillus	1.782503627595169	0.0	0.0	0.0	0.0	16.0	47
UBA1819	2.800711668318716	0.0	0.0	0.0	0.0	35.0	47
Tuzzerella	1.2746777863913283	0.0	0.0	0.0	0.0	9.0	45
Turicibacter	1.7146130171972154	0.0	0.0	0.0	0.0	19.0	43
Eisenbergiella	2.0296156342129192	0.0	0.0	0.0	0.0	22.0	42
UCG-001	2.3645375310722097	0.0	0.0	0.0	0.0	24.0	42
Limnohabitans	2.0929557655330386	0.0	0.0	0.0	0.0	25.0	41
Negativicoccus	1.0713353508413062	0.0	0.0	0.0	0.0	9.0	41
Paraprevotella	1.9802384552428636	0.0	0.0	0.0	0.0	22.0	39
Lachnospiraceae FCS020 group	0.9281583848791023	0.0	0.0	0.0	0.0	6.0	38
Parvimonas	3.0041637771599605	0.0	0.0	0.0	0.0	38.0	38
Senegalimassilia	1.122787832016036	0.0	0.0	0.0	0.0	9.0	37
Sphingobium	1.5139679840088343	0.0	0.0	0.0	0.0	17.0	37
Sphingopyxis	1.3523215538124282	0.0	0.0	0.0	0.0	15.0	34
UCG-003	1.476812392542565	0.0	0.0	0.0	0.0	15.0	34
Negativibacillus	1.0266879030720415	0.0	0.0	0.0	0.0	10.0	32
Tyzzerella	1.5693607239130867	0.0	0.0	0.0	0.0	19.0	32
Lachnospiraceae UCG-001	1.2362291772225538	0.0	0.0	0.0	0.0	11.0	31
Herbaspirillum	1.8973251611928825	0.0	0.0	0.0	0.0	23.0	30
Fournierella	1.3216716830347275	0.0	0.0	0.0	0.0	12.0	29
Paeniclostridium	1.9995970506029146	0.0	0.0	0.0	0.0	25.0	29
Acidaminococcus	2.0575065816014617	0.0	0.0	0.0	0.0	26.0	28
Porphyromonas	1.195115846599171	0.0	0.0	0.0	0.0	11.0	28
Enterobacter	2.1345374206136563	0.0	0.0	0.0	0.0	27.0	27
Gemella	1.7562892377944048	0.0	0.0	0.0	0.0	22.0	27
Lentilactobacillus	1.1916243340328025	0.0	0.0	0.0	0.0	12.0	26
Lachnospiraceae UCG-010	0.9748205769436262	0.0	0.0	0.0	0.0	9.0	25
Salmonella	1.976423537605237	0.0	0.0	0.0	0.0	25.0	25
Catenibacillus	0.912526384558673	0.0	0.0	0.0	0.0	9.0	24
Aliterella	1.340453668627099	0.0	0.0	0.0	0.0	15.0	23
Capnocytophaga	1.597351876972611	0.0	0.0	0.0	0.0	20.0	23
Fusobacterium	0.9702938347666461	0.0	0.0	0.0	0.0	10.0	23
Leptotrichia	1.8183096545968183	0.0	0.0	0.0	0.0	23.0	23
Dermabacter	1.0186160298916371	0.0	0.0	0.0	0.0	12.0	22
Limosilactobacillus	0.8174348203585355	0.0	0.0	0.0	0.0	7.0	21
Chryseobacterium	0.888430175140753	0.0	0.0	0.0	0.0	10.0	20
Cloacibacterium	1.4307934202115813	0.0	0.0	0.0	0.0	18.0	20
Cupriavidus	0.8813226195601856	0.0	0.0	0.0	0.0	9.0	20
Family XIII AD3011 group	0.6219264046735664	0.0	0.0	0.0	0.0	6.0	20
Lachnospiraceae UCG-009	0.8298670045754433	0.0	0.0	0.0	0.0	6.0	20
Paenibacillus	1.1201415004953952	0.0	0.0	0.0	0.0	11.0	20
[Eubacterium] fissicatena group	0.7910664722524983	0.0	0.0	0.0	0.0	8.0	20
Bosea	0.8786200944892232	0.0	0.0	0.0	0.0	8.0	19
Peptococcus	0.7554570860115295	0.0	0.0	0.0	0.0	8.0	19
Thermicanus	1.424722746944253	0.0	0.0	0.0	0.0	18.0	19
Victivallis	0.849505035318477	0.0	0.0	0.0	0.0	8.0	19
Bradyrhizobium	0.8540506517316584	0.0	0.0	0.0	0.0	8.0	18
Ligilactobacillus	1.4230249470757708	0.0	0.0	0.0	0.0	18.0	18
Marinomonas	0.7522502928843924	0.0	0.0	0.0	0.0	8.0	18
Thermomonas	1.4230249470757708	0.0	0.0	0.0	0.0	18.0	18
Caulobacter	0.5997575505959515	0.0	0.0	0.0	0.0	5.0	17
Acidovorax	0.9529827388934865	0.0	0.0	0.0	0.0	11.0	16
Cytophaga	0.6558877032276814	0.0	0.0	0.0	0.0	7.0	16
UCG-009	0.6840500919537156	0.0	0.0	0.0	0.0	7.0	16
Vulcaniibacterium	0.8025117801208308	0.0	0.0	0.0	0.0	8.0	16
Cellulomonas	0.9234667728203028	0.0	0.0	0.0	0.0	11.0	15
Deinococcus	0.5584893708554269	0.0	0.0	0.0	0.0	5.0	15
Mitsuokella	1.1858541225631423	0.0	0.0	0.0	0.0	15.0	15
Paludicola	0.632424455428393	0.0	0.0	0.0	0.0	6.0	15
Pelomonas	1.1858541225631423	0.0	0.0	0.0	0.0	15.0	15
Spirosoma	1.0388483887665068	0.0	0.0	0.0	0.0	13.0	15
Acidiphilium	0.8999475875723866	0.0	0.0	0.0	0.0	11.0	14
Anoxybacillus	1.1067971810589328	0.0	0.0	0.0	0.0	14.0	14
Peptoclostridium	0.8039798802201098	0.0	0.0	0.0	0.0	10.0	14
Anaerobacillus	1.0277402395547233	0.0	0.0	0.0	0.0	13.0	13
Brevibacillus	1.0277402395547233	0.0	0.0	0.0	0.0	13.0	13
Gordonibacter	0.6726636716029339	0.0	0.0	0.0	0.0	6.0	13
Legionella	0.8239487298576059	0.0	0.0	0.0	0.0	10.0	13
Slackia	0.7090774855424086	0.0	0.0	0.0	0.0	8.0	13
Cellvibrio	0.6780475113684556	0.0	0.0	0.0	0.0	8.0	12
Methylobacterium-Methylorubrum	0.6199005803834582	0.0	0.0	0.0	0.0	6.0	12
Pseudonocardia	0.5886772294756649	0.0	0.0	0.0	0.0	6.0	12
Weissella	0.6096704956019663	0.0	0.0	0.0	0.0	7.0	12
[Eubacterium] brachy group	0.5206430470004733	0.0	0.0	0.0	0.0	5.0	12
Atopobium	0.6740646909215537	0.0	0.0	0.0	0.0	8.0	11
Bdellovibrio	0.515445401826567	0.0	0.0	0.0	0.0	5.0	11
Desulfovibrio	0.47743911989650284	0.0	0.0	0.0	0.0	4.0	11
Ferruginibacter	0.8696263565463044	0.0	0.0	0.0	0.0	11.0	11
Lachnotalea	0.6356482849330789	0.0	0.0	0.0	0.0	7.0	11
Marmoricola	0.7940175290747601	0.0	0.0	0.0	0.0	10.0	11
Massilia	0.390482285250355	0.0	0.0	0.0	0.0	3.0	11
Oscillospira	0.5154454018265668	0.0	0.0	0.0	0.0	6.0	11
Rubellimicrobium	0.7278975928387023	0.0	0.0	0.0	0.0	9.0	11
Adlercreutzia	0.41493350228772163	0.0	0.0	0.0	0.0	4.0	10
Caproiciproducens	0.7905694150420949	0.0	0.0	0.0	0.0	10.0	10
Faecalitalea	0.522301390136351	0.0	0.0	0.0	0.0	6.0	10
Noviherbaspirillum	0.7905694150420949	0.0	0.0	0.0	0.0	10.0	10
Skermanella	0.5793891817244874	0.0	0.0	0.0	0.0	7.0	10
Bergeyella	0.7115124735378854	0.0	0.0	0.0	0.0	9.0	9
Pedobacter	0.5635341646404245	0.0	0.0	0.0	0.0	7.0	9
Prevotellaceae UCG-001	0.7115124735378854	0.0	0.0	0.0	0.0	9.0	9
Pseudoxanthomonas	0.6368838741736125	0.0	0.0	0.0	0.0	8.0	9
Rhodopirellula	0.7115124735378854	0.0	0.0	0.0	0.0	9.0	9
Amnibacterium	0.6324555320336758	0.0	0.0	0.0	0.0	8.0	8
Anaerotruncus	0.35109890380286335	0.0	0.0	0.0	0.0	3.0	8
Cloacibacillus	0.5585245612635054	0.0	0.0	0.0	0.0	7.0	8
Ellin6055	0.49905571209393534	0.0	0.0	0.0	0.0	6.0	8
Frisingicoccus	0.459696372312183	0.0	0.0	0.0	0.0	5.0	8
Ideonella	0.5585245612635054	0.0	0.0	0.0	0.0	7.0	8
Merdibacter	0.3510989038028634	0.0	0.0	0.0	0.0	4.0	8
Novosphingobium	0.33270380806262356	0.0	0.0	0.0	0.0	3.0	8
OLB8	0.6324555320336759	0.0	0.0	0.0	0.0	8.0	8
Pseudoflavonifractor	0.5585245612635054	0.0	0.0	0.0	0.0	7.0	8
Sporobacter	0.6324555320336758	0.0	0.0	0.0	0.0	8.0	8
Achromobacter	0.42481035354377533	0.0	0.0	0.0	0.0	5.0	7
Asticcacaulis	0.3039959243354729	0.0	0.0	0.0	0.0	3.0	7
Brevibacterium	0.36076220848251606	0.0	0.0	0.0	0.0	4.0	7
Defluviitaleaceae UCG-011	0.3940895885120347	0.0	0.0	0.0	0.0	4.0	7
Flavobacterium	0.3940895885120347	0.0	0.0	0.0	0.0	4.0	7
GCA-900066575	0.36076220848251606	0.0	0.0	0.0	0.0	4.0	7
Lawsonella	0.32402490392681216	0.0	0.0	0.0	0.0	3.0	7
Mobilicoccus	0.5533985905294664	0.0	0.0	0.0	0.0	7.0	7
Mogibacterium	0.5533985905294663	0.0	0.0	0.0	0.0	7.0	7
Roseomonas	0.3940895885120347	0.0	0.0	0.0	0.0	4.0	7
Selenomonas	0.5533985905294664	0.0	0.0	0.0	0.0	7.0	7
Variovorax	0.5533985905294664	0.0	0.0	0.0	0.0	7.0	7
Belnapia	0.40262503429244645	0.0	0.0	0.0	0.0	5.0	6
Brevundimonas	0.29433861473783246	0.0	0.0	0.0	0.0	3.0	6
Brochothrix	0.4743416490252571	0.0	0.0	0.0	0.0	6.0	6
Cnuella	0.4026250342924465	0.0	0.0	0.0	0.0	5.0	6
DTU089	0.29433861473783246	0.0	0.0	0.0	0.0	3.0	6
Faecalicoccus	0.474341649025257	0.0	0.0	0.0	0.0	6.0	6
Fenollaria	0.474341649025257	0.0	0.0	0.0	0.0	6.0	6
Holdemania	0.33435378393281073	0.0	0.0	0.0	0.0	4.0	6
Hyphomicrobium	0.474341649025257	0.0	0.0	0.0	0.0	6.0	6
Lachnoanaerobaculum	0.40262503429244645	0.0	0.0	0.0	0.0	5.0	6
Lachnospiraceae AC2044 group	0.4743416490252571	0.0	0.0	0.0	0.0	6.0	6
Nosocomiicoccus	0.3526628264821654	0.0	0.0	0.0	0.0	4.0	6
Ornithinimicrobium	0.474341649025257	0.0	0.0	0.0	0.0	6.0	6
Pediococcus	0.4026250342924464	0.0	0.0	0.0	0.0	5.0	6
Pseudaminobacter	0.47434164902525694	0.0	0.0	0.0	0.0	6.0	6
Ramlibacter	0.474341649025257	0.0	0.0	0.0	0.0	6.0	6
Rikenella	0.47434164902525694	0.0	0.0	0.0	0.0	6.0	6
[Eubacterium] ruminantium group	0.35266282648216546	0.0	0.0	0.0	0.0	4.0	6
Abiotrophia	0.39528470752104744	0.0	0.0	0.0	0.0	5.0	5
Actinotalea	0.39528470752104744	0.0	0.0	0.0	0.0	5.0	5
Aeromicrobium	0.39528470752104744	0.0	0.0	0.0	0.0	5.0	5
Allorhizobium-Neorhizobium-Pararhizobium-Rhizobium	0.39528470752104744	0.0	0.0	0.0	0.0	5.0	5
Blastocatella	0.39528470752104744	0.0	0.0	0.0	0.0	5.0	5
Castellaniella	0.3254773949004677	0.0	0.0	0.0	0.0	4.0	5
Dermacoccus	0.39528470752104744	0.0	0.0	0.0	0.0	5.0	5
Ferrovibrio	0.2842152386604076	0.0	0.0	0.0	0.0	3.0	5
Imtechella	0.39528470752104744	0.0	0.0	0.0	0.0	5.0	5
Larkinella	0.39528470752104744	0.0	0.0	0.0	0.0	5.0	5
Lautropia	0.39528470752104744	0.0	0.0	0.0	0.0	5.0	5
Oribacterium	0.2842152386604076	0.0	0.0	0.0	0.0	3.0	5
Prevotella_7	0.2842152386604076	0.0	0.0	0.0	0.0	3.0	5
Siphonobacter	0.3254773949004677	0.0	0.0	0.0	0.0	4.0	5
Stenotrophomonas	0.23584119483752183	0.0	0.0	0.0	0.0	2.0	5
Amaricoccus	0.3162277660168379	0.0	0.0	0.0	0.0	4.0	4
Ezakiella	0.3162277660168379	0.0	0.0	0.0	0.0	4.0	4
Facklamia	0.24952785604696767	0.0	0.0	0.0	0.0	3.0	4
Hymenobacter	0.2229025226218738	0.0	0.0	0.0	0.0	2.0	4
Iamia	0.3162277660168379	0.0	0.0	0.0	0.0	4.0	4
Kingella	0.3162277660168379	0.0	0.0	0.0	0.0	4.0	4
Lapillicoccus	0.31622776601683794	0.0	0.0	0.0	0.0	4.0	4
Leucobacter	0.3162277660168379	0.0	0.0	0.0	0.0	4.0	4
Modestobacter	0.31622776601683794	0.0	0.0	0.0	0.0	4.0	4
Mycobacterium	0.22290252262187382	0.0	0.0	0.0	0.0	2.0	4
Phenylobacterium	0.31622776601683794	0.0	0.0	0.0	0.0	4.0	4
Rhodanobacter	0.3162277660168379	0.0	0.0	0.0	0.0	4.0	4
Solobacterium	0.3162277660168379	0.0	0.0	0.0	0.0	4.0	4
Sphingobacterium	0.31622776601683794	0.0	0.0	0.0	0.0	4.0	4
Acidibacter	0.2371708245126285	0.0	0.0	0.0	0.0	3.0	3
Aliicoccus	0.23717082451262855	0.0	0.0	0.0	0.0	3.0	3
Blastomonas	0.23717082451262847	0.0	0.0	0.0	0.0	3.0	3
Candidatus Stoquefichus	0.23717082451262847	0.0	0.0	0.0	0.0	3.0	3
Curtobacterium	0.2371708245126285	0.0	0.0	0.0	0.0	3.0	3
Fretibacterium	0.2371708245126285	0.0	0.0	0.0	0.0	3.0	3
Gemmatimonas	0.23717082451262855	0.0	0.0	0.0	0.0	3.0	3
HT002	0.23717082451262855	0.0	0.0	0.0	0.0	3.0	3
Haliangium	0.23717082451262847	0.0	0.0	0.0	0.0	3.0	3
Halomonas	0.23717082451262855	0.0	0.0	0.0	0.0	3.0	3
Knoellia	0.17633141324108267	0.0	0.0	0.0	0.0	2.0	3
Lachnospiraceae NC2004 group	0.23717082451262847	0.0	0.0	0.0	0.0	3.0	3
Limnobacter	0.23717082451262847	0.0	0.0	0.0	0.0	3.0	3
Longimicrobium	0.17633141324108276	0.0	0.0	0.0	0.0	2.0	3
Mailhella	0.2371708245126285	0.0	0.0	0.0	0.0	3.0	3
Moheibacter	0.23717082451262847	0.0	0.0	0.0	0.0	3.0	3
Paenisporosarcina	0.2371708245126285	0.0	0.0	0.0	0.0	3.0	3
Planctomicrobium	0.2371708245126285	0.0	0.0	0.0	0.0	3.0	3
Propionibacterium	0.2371708245126285	0.0	0.0	0.0	0.0	3.0	3
Rahnella1	0.2371708245126285	0.0	0.0	0.0	0.0	3.0	3
Schlegelella	0.23717082451262847	0.0	0.0	0.0	0.0	3.0	3
Succinivibrio	0.2371708245126285	0.0	0.0	0.0	0.0	3.0	3
Thermoactinomyces	0.2371708245126285	0.0	0.0	0.0	0.0	3.0	3
Thermus	0.2371708245126285	0.0	0.0	0.0	0.0	3.0	3
UC5-1-2E3	0.2371708245126285	0.0	0.0	0.0	0.0	3.0	3
Actinomycetospora	0.15811388300841897	0.0	0.0	0.0	0.0	2.0	2
Anaerofustis	0.1114512613109369	0.0	0.0	0.0	0.0	1.0	2
Aquicella	0.15811388300841894	0.0	0.0	0.0	0.0	2.0	2
Arsenicicoccus	0.15811388300841897	0.0	0.0	0.0	0.0	2.0	2
Atopostipes	0.15811388300841894	0.0	0.0	0.0	0.0	2.0	2
Brachybacterium	0.15811388300841897	0.0	0.0	0.0	0.0	2.0	2
CHKCI001	0.15811388300841894	0.0	0.0	0.0	0.0	2.0	2
CHKCI002	0.15811388300841894	0.0	0.0	0.0	0.0	2.0	2
Cellulosilyticum	0.15811388300841897	0.0	0.0	0.0	0.0	2.0	2
Chungangia	0.15811388300841897	0.0	0.0	0.0	0.0	2.0	2
Comamonas	0.15811388300841897	0.0	0.0	0.0	0.0	2.0	2
Conchiformibius	0.15811388300841894	0.0	0.0	0.0	0.0	2.0	2
Dolosigranulum	0.15811388300841894	0.0	0.0	0.0	0.0	2.0	2
Eikenella	0.15811388300841894	0.0	0.0	0.0	0.0	2.0	2
F0058	0.15811388300841894	0.0	0.0	0.0	0.0	2.0	2
Family XIII UCG-001	0.1114512613109369	0.0	0.0	0.0	0.0	1.0	2
Fimbriiglobus	0.15811388300841897	0.0	0.0	0.0	0.0	2.0	2
Flavitalea	0.15811388300841894	0.0	0.0	0.0	0.0	2.0	2
Frederiksenia	0.15811388300841894	0.0	0.0	0.0	0.0	2.0	2
Harryflintia	0.15811388300841897	0.0	0.0	0.0	0.0	2.0	2
Herpetosiphon	0.15811388300841897	0.0	0.0	0.0	0.0	2.0	2
Kinneretia	0.15811388300841894	0.0	0.0	0.0	0.0	2.0	2
Marinilactibacillus	0.15811388300841897	0.0	0.0	0.0	0.0	2.0	2
Mesorhizobium	0.15811388300841894	0.0	0.0	0.0	0.0	2.0	2
Methylophilus	0.15811388300841897	0.0	0.0	0.0	0.0	2.0	2
Microbacterium	0.15811388300841897	0.0	0.0	0.0	0.0	2.0	2
Natribacillus	0.15811388300841897	0.0	0.0	0.0	0.0	2.0	2
Olsenella	0.15811388300841894	0.0	0.0	0.0	0.0	2.0	2
Phreatobacter	0.15811388300841894	0.0	0.0	0.0	0.0	2.0	2
Polaromonas	0.15811388300841894	0.0	0.0	0.0	0.0	2.0	2
Pygmaiobacter	0.1114512613109369	0.0	0.0	0.0	0.0	1.0	2
RB41	0.15811388300841897	0.0	0.0	0.0	0.0	2.0	2
SH3-11	0.15811388300841894	0.0	0.0	0.0	0.0	2.0	2
SN8	0.15811388300841897	0.0	0.0	0.0	0.0	2.0	2
Solirubrobacter	0.15811388300841894	0.0	0.0	0.0	0.0	2.0	2
Trichococcus	0.15811388300841897	0.0	0.0	0.0	0.0	2.0	2
Yaniella	0.15811388300841897	0.0	0.0	0.0	0.0	2.0	2
Adhaeribacter	0.07905694150420947	0.0	0.0	0.0	0.0	1.0	1
Aerococcus	0.07905694150420949	0.0	0.0	0.0	0.0	1.0	1
Anaerofilum	0.07905694150420949	0.0	0.0	0.0	0.0	1.0	1
Azohydromonas	0.07905694150420949	0.0	0.0	0.0	0.0	1.0	1
Blastococcus	0.07905694150420949	0.0	0.0	0.0	0.0	1.0	1
Calothrix PCC-6303	0.07905694150420947	0.0	0.0	0.0	0.0	1.0	1
Candidatus Finniella	0.07905694150420947	0.0	0.0	0.0	0.0	1.0	1
Candidatus Omnitrophus	0.07905694150420947	0.0	0.0	0.0	0.0	1.0	1
Chthoniobacter	0.07905694150420947	0.0	0.0	0.0	0.0	1.0	1
Clostridium sensu stricto 10	0.07905694150420949	0.0	0.0	0.0	0.0	1.0	1
Delftia	0.07905694150420949	0.0	0.0	0.0	0.0	1.0	1
Enterorhabdus	0.07905694150420949	0.0	0.0	0.0	0.0	1.0	1
Eubacterium	0.07905694150420947	0.0	0.0	0.0	0.0	1.0	1
Exiguobacterium	0.07905694150420949	0.0	0.0	0.0	0.0	1.0	1
Flavimarina	0.07905694150420949	0.0	0.0	0.0	0.0	1.0	1
GCA-900066755	0.07905694150420947	0.0	0.0	0.0	0.0	1.0	1
Lachnospiraceae NK3A20 group	0.07905694150420947	0.0	0.0	0.0	0.0	1.0	1
Luteibacter	0.07905694150420947	0.0	0.0	0.0	0.0	1.0	1
MND1	0.07905694150420947	0.0	0.0	0.0	0.0	1.0	1
Megasphaera	0.07905694150420947	0.0	0.0	0.0	0.0	1.0	1
Moraxella	0.07905694150420947	0.0	0.0	0.0	0.0	1.0	1
Moryella	0.07905694150420947	0.0	0.0	0.0	0.0	1.0	1
Murimonas	0.07905694150420947	0.0	0.0	0.0	0.0	1.0	1
Nakamurella	0.07905694150420947	0.0	0.0	0.0	0.0	1.0	1
Neochlamydia	0.07905694150420949	0.0	0.0	0.0	0.0	1.0	1
Oceanivirga	0.07905694150420949	0.0	0.0	0.0	0.0	1.0	1
Phocea	0.07905694150420947	0.0	0.0	0.0	0.0	1.0	1
Planococcus	0.07905694150420949	0.0	0.0	0.0	0.0	1.0	1
Prosthecobacter	0.07905694150420947	0.0	0.0	0.0	0.0	1.0	1
Psychrobacter	0.07905694150420949	0.0	0.0	0.0	0.0	1.0	1
Rheinheimera	0.07905694150420949	0.0	0.0	0.0	0.0	1.0	1
Rubritepida	0.07905694150420949	0.0	0.0	0.0	0.0	1.0	1
Rubrobacter	0.07905694150420947	0.0	0.0	0.0	0.0	1.0	1
Sediminibacterium	0.07905694150420947	0.0	0.0	0.0	0.0	1.0	1
Shuttleworthia	0.07905694150420947	0.0	0.0	0.0	0.0	1.0	1
Tabrizicola	0.07905694150420949	0.0	0.0	0.0	0.0	1.0	1
Tepidimonas	0.07905694150420947	0.0	0.0	0.0	0.0	1.0	1
Thermobrachium	0.07905694150420949	0.0	0.0	0.0	0.0	1.0	1
Williamsia	0.07905694150420947	0.0	0.0	0.0	0.0	1.0	1
