# Supplementary material for: Meconium Microbiome of Very Preterm Infants across Germany
Source: mSphere. 2022 Jan 12;7(1):e00808-21. doi: 10.1128/msphere.00808-21 (PMC8754166; doi:10.1128/msphere.00808-21)
Supplement: TABLE S9 [file msphere.00808-21-s0004.csv]

genus	std	min	25%	50%	75%	max	sum
Bacteroides	292.1630229743563	0.0	298.0	531.0	695.0	1340.0	110990
Blautia	130.6881402358042	0.0	94.0	172.0	249.0	751.0	40252
Faecalibacterium	140.16153071950137	0.0	26.0	154.0	252.0	560.0	35754
Subdoligranulum	112.28538004160299	0.0	1.0	53.0	146.0	682.0	19817
Bifidobacterium	180.46378990668993	0.0	4.0	49.0	148.0	1549.0	23362
Lachnoclostridium	39.06375341051027	0.0	12.0	29.0	55.0	193.0	8896
[Ruminococcus] torques group	35.177497161352335	0.0	11.0	27.0	51.0	240.0	7866
Alistipes	46.17699581851343	0.0	3.0	25.0	64.0	236.0	8623
Parabacteroides	42.975545962519	0.0	0.0	18.0	42.0	213.0	7119
Streptococcus	42.77046555760572	0.0	5.0	18.0	45.0	344.0	7000
[Eubacterium] hallii group	30.983651933688797	0.0	2.0	18.0	40.0	214.0	5706
Ruminococcus	76.26099706931325	0.0	0.0	13.0	106.0	376.0	12564
Dorea	21.169868645167856	0.0	0.0	12.0	28.0	125.0	3938
Anaerostipes	35.33873643585385	0.0	0.0	9.0	32.0	250.0	5034
Incertae Sedis	21.343960366746018	0.0	2.0	8.0	18.0	106.0	3487
Collinsella	44.691678578372795	0.0	0.0	7.0	39.0	287.0	5995
Barnesiella	20.314425496590555	0.0	0.0	7.0	20.0	138.0	2999
Odoribacter	13.061869462769634	0.0	0.0	6.0	14.0	86.0	2108
Oscillibacter	10.824300066218436	0.0	1.0	6.0	13.0	57.0	2072
Fusicatenibacter	43.865365049159884	0.0	0.0	5.0	30.0	309.0	5215
Colidextribacter	7.667562671656189	0.0	1.0	5.0	9.0	50.0	1540
Christensenellaceae R-7 group	39.04657373746025	0.0	0.0	4.0	24.0	250.0	4464
Coprococcus	27.688397933051185	0.0	0.0	4.0	25.0	254.0	3683
Intestinibacter	22.07698732109133	0.0	0.0	4.0	14.0	166.0	2842
Erysipelatoclostridium	20.10232082649581	0.0	0.0	4.0	14.0	114.0	2671
Escherichia-Shigella	106.91420290460677	0.0	0.0	3.0	27.0	834.0	9323
UCG-002	28.84604034095681	0.0	0.0	3.0	28.0	153.0	4056
Roseburia	27.845614811113602	0.0	0.0	3.0	20.0	190.0	3464
Lachnospiraceae NK4A136 group	23.35612685972771	0.0	0.0	3.0	15.0	164.0	2779
Romboutsia	21.321756451421862	0.0	0.0	3.0	14.0	143.0	2592
Flavonifractor	12.971832298473624	0.0	0.0	3.0	10.0	90.0	1738
Butyricicoccus	7.584248325706639	0.0	0.0	3.0	10.0	36.0	1360
Clostridium sensu stricto 1	61.12428790119827	0.0	0.0	2.0	11.0	479.0	4309
Sellimonas	23.358910895230085	0.0	0.0	2.0	18.0	170.0	3053
[Clostridium] innocuum group	39.9286389820327	0.0	0.0	2.0	13.0	479.0	3005
UCG-005	19.042167838755052	0.0	0.0	2.0	11.0	145.0	2081
Intestinimonas	7.148406702334196	0.0	0.0	2.0	7.0	50.0	1095
Enterococcus	206.0402206802734	0.0	0.0	1.0	25.0	1265.0	16537
Agathobacter	56.43336359255655	0.0	0.0	1.0	35.0	299.0	6382
Sutterella	19.72596547559483	0.0	0.0	1.0	25.0	85.0	3015
[Ruminococcus] gauvreauii group	34.7934337863849	0.0	0.0	1.0	11.0	364.0	2772
Bilophila	11.98789534280131	0.0	0.0	1.0	8.0	74.0	1487
Eggerthella	11.424244199132827	0.0	0.0	1.0	6.0	111.0	1090
Monoglobus	7.25515160299122	0.0	0.0	1.0	6.0	39.0	988
Family XIII AD3011 group	6.796840977814064	0.0	0.0	1.0	5.0	63.0	845
Prevotella_9	176.8725923817063	0.0	0.0	0.0	0.0	1025.0	14696
Akkermansia	92.71937355516849	0.0	0.0	0.0	45.0	448.0	10222
Phascolarctobacterium	42.230023095626045	0.0	0.0	0.0	38.0	203.0	5404
[Ruminococcus] gnavus group	60.77607164098315	0.0	0.0	0.0	14.0	430.0	5383
Parasutterella	63.27967314725547	0.0	0.0	0.0	17.0	419.0	5165
Erysipelotrichaceae UCG-003	54.16232799985822	0.0	0.0	0.0	15.0	570.0	3646
Dialister	30.46227580931053	0.0	0.0	0.0	18.0	161.0	3389
Holdemanella	36.438666445920575	0.0	0.0	0.0	0.0	173.0	3030
CAG-56	41.52722494139226	0.0	0.0	0.0	4.0	290.0	2775
Klebsiella	57.99164502446706	0.0	0.0	0.0	0.0	539.0	2731
CAG-352	31.038769809194026	0.0	0.0	0.0	0.0	198.0	1801
Pluralibacter	59.91728667532314	0.0	0.0	0.0	0.0	562.0	1792
Lachnospiraceae ND3007 group	14.492411689792979	0.0	0.0	0.0	13.0	98.0	1786
Veillonella	35.977068562705206	0.0	0.0	0.0	1.0	341.0	1652
NK4A214 group	14.821810997396131	0.0	0.0	0.0	9.0	90.0	1631
[Eubacterium] siraeum group	12.353124127627753	0.0	0.0	0.0	4.0	81.0	1206
[Eubacterium] eligens group	13.139333662469419	0.0	0.0	0.0	4.0	87.0	1153
Alloprevotella	21.96047688013325	0.0	0.0	0.0	0.0	119.0	1148
Catenibacterium	18.548981898638527	0.0	0.0	0.0	0.0	129.0	1118
Lachnospira	10.142995366724136	0.0	0.0	0.0	6.0	67.0	1105
Ligilactobacillus	33.626305951654246	0.0	0.0	0.0	0.0	378.0	1047
Turicibacter	12.344541066631786	0.0	0.0	0.0	4.0	88.0	966
Desulfovibrio	17.213297738888357	0.0	0.0	0.0	0.0	196.0	930
Prevotella	19.7190985749597	0.0	0.0	0.0	0.0	193.0	921
Megamonas	24.446542234148527	0.0	0.0	0.0	0.0	191.0	915
Staphylococcus	37.67361018791838	0.0	0.0	0.0	0.0	530.0	869
Coprobacter	8.628774642716316	0.0	0.0	0.0	5.0	73.0	857
Butyricimonas	7.158761522087783	0.0	0.0	0.0	5.0	43.0	816
Citrobacter	23.84396906762304	0.0	0.0	0.0	0.0	297.0	803
Lactobacillus	27.995059057386488	0.0	0.0	0.0	0.0	396.0	789
Paraprevotella	13.100485379833579	0.0	0.0	0.0	0.0	119.0	788
UBA1819	9.984018207097373	0.0	0.0	0.0	2.0	81.0	786
Catenisphaera	15.578364522682419	0.0	0.0	0.0	0.0	132.0	753
Terrisporobacter	11.595673104652326	0.0	0.0	0.0	2.0	114.0	745
Eisenbergiella	9.23601982060686	0.0	0.0	0.0	1.0	67.0	728
[Eubacterium] ventriosum group	5.2871746459213735	0.0	0.0	0.0	5.0	25.0	723
Marvinbryantia	15.701602548168296	0.0	0.0	0.0	3.0	225.0	714
Fournierella	25.560680656638503	0.0	0.0	0.0	0.0	372.0	692
Finegoldia	25.79414300999495	0.0	0.0	0.0	0.0	320.0	672
UCG-001	27.00214286692895	0.0	0.0	0.0	0.0	358.0	652
Lactococcus	11.894955766693107	0.0	0.0	0.0	1.0	108.0	645
Hungatella	12.757992986698305	0.0	0.0	0.0	0.0	130.0	641
Haemophilus	17.25906610132422	0.0	0.0	0.0	0.0	209.0	607
Pygmaiobacter	14.17690663319381	0.0	0.0	0.0	0.0	121.0	583
Tuzzerella	7.426099474489816	0.0	0.0	0.0	0.0	46.0	553
[Eubacterium] xylanophilum group	5.773580292217386	0.0	0.0	0.0	1.0	38.0	546
Prevotellaceae NK3B31 group	15.561721585333569	0.0	0.0	0.0	0.0	147.0	537
Lachnospiraceae UCG-004	4.58471677673264	0.0	0.0	0.0	3.0	36.0	513
Coprobacillus	12.414407417220419	0.0	0.0	0.0	0.0	103.0	482
Megasphaera	13.31711282942452	0.0	0.0	0.0	0.0	142.0	443
Negativibacillus	4.88944162029288	0.0	0.0	0.0	2.0	44.0	440
GCA-900066575	9.514321630830898	0.0	0.0	0.0	1.0	124.0	418
Prevotella_7	15.994267939781118	0.0	0.0	0.0	0.0	189.0	406
Senegalimassilia	5.650744928364257	0.0	0.0	0.0	0.0	45.0	390
Lachnospiraceae UCG-010	3.607822757376409	0.0	0.0	0.0	2.0	31.0	382
DTU089	6.3381048940026306	0.0	0.0	0.0	1.0	58.0	379
Acidaminococcus	13.169534386025212	0.0	0.0	0.0	0.0	177.0	367
UCG-003	3.385737582765093	0.0	0.0	0.0	1.0	18.0	332
Adlercreutzia	3.0928690370520076	0.0	0.0	0.0	2.0	19.0	328
[Eubacterium] ruminantium group	6.600442324598784	0.0	0.0	0.0	0.0	56.0	328
Faecalitalea	7.752554925199622	0.0	0.0	0.0	0.0	85.0	319
Lachnospiraceae UCG-009	3.8995921029925427	0.0	0.0	0.0	1.0	27.0	307
Olsenella	7.472147748683321	0.0	0.0	0.0	0.0	72.0	283
Lacticaseibacillus	8.565491201847669	0.0	0.0	0.0	0.0	118.0	277
Tyzzerella	4.734867560358167	0.0	0.0	0.0	0.0	41.0	275
Slackia	3.9243301284191885	0.0	0.0	0.0	0.0	39.0	260
Lachnospiraceae FCS020 group	2.281798681464746	0.0	0.0	0.0	2.0	15.0	257
Prevotellaceae UCG-001	10.035089486065562	0.0	0.0	0.0	0.0	104.0	247
Rikenellaceae RC9 gut group	7.038421971855623	0.0	0.0	0.0	0.0	68.0	235
Oscillospira	2.834056110936859	0.0	0.0	0.0	1.0	19.0	222
Victivallis	4.244073606606018	0.0	0.0	0.0	0.0	50.0	208
Lactiplantibacillus	12.763547030005613	0.0	0.0	0.0	0.0	188.0	197
Peptococcus	3.1350525291950735	0.0	0.0	0.0	0.0	29.0	196
Pediococcus	6.657328329090493	0.0	0.0	0.0	0.0	80.0	188
Actinomyces	1.6636814022397404	0.0	0.0	0.0	1.0	9.0	187
[Eubacterium] brachy group	1.8773517424212611	0.0	0.0	0.0	1.0	14.0	185
Merdibacter	2.585556003336646	0.0	0.0	0.0	0.0	21.0	184
Limosilactobacillus	6.080489308469734	0.0	0.0	0.0	0.0	83.0	181
Enterorhabdus	2.509879778218352	0.0	0.0	0.0	0.0	18.0	180
Latilactobacillus	3.0008319378979635	0.0	0.0	0.0	0.0	25.0	173
Lachnospiraceae UCG-001	2.6127175283111828	0.0	0.0	0.0	0.0	22.0	167
Succinivibrio	8.95010919961873	0.0	0.0	0.0	0.0	127.0	163
Paludicola	2.0582488824714353	0.0	0.0	0.0	0.0	15.0	162
Acidipropionibacterium	7.759786447724301	0.0	0.0	0.0	0.0	101.0	155
Asteroleplasma	4.572583166192016	0.0	0.0	0.0	0.0	41.0	138
Eubacterium	2.6505449046408027	0.0	0.0	0.0	0.0	28.0	133
[Eubacterium] nodatum group	1.94303584411542	0.0	0.0	0.0	0.0	10.0	133
Frisingicoccus	1.8131717346144136	0.0	0.0	0.0	0.0	11.0	130
Enorma	3.0284112933347647	0.0	0.0	0.0	0.0	28.0	125
Negativicoccus	7.954483611386068	0.0	0.0	0.0	0.0	117.0	124
Succiniclasticum	6.4051630479851935	0.0	0.0	0.0	0.0	93.0	120
Morganella	7.286413695600698	0.0	0.0	0.0	0.0	107.0	118
Catenibacillus	2.9469986699365185	0.0	0.0	0.0	0.0	33.0	117
Defluviitaleaceae UCG-011	1.3192258018107317	0.0	0.0	0.0	0.0	9.0	117
Shuttleworthia	6.261994805042992	0.0	0.0	0.0	0.0	92.0	117
Gordonibacter	1.6101397216375617	0.0	0.0	0.0	0.0	13.0	116
Family XIII UCG-001	1.058898686238698	0.0	0.0	0.0	1.0	7.0	112
Anaerococcus	4.331314272227248	0.0	0.0	0.0	0.0	61.0	111
Mitsuokella	4.47432988534079	0.0	0.0	0.0	0.0	62.0	110
Faecalicoccus	2.9345130988796355	0.0	0.0	0.0	0.0	29.0	102
Rothia	1.8191862111199044	0.0	0.0	0.0	0.0	18.0	91
[Eubacterium] fissicatena group	1.2031455898861685	0.0	0.0	0.0	0.0	8.0	90
Peptoniphilus	2.6003088424497207	0.0	0.0	0.0	0.0	36.0	80
Holdemania	1.221413175414426	0.0	0.0	0.0	0.0	10.0	79
Anaerotruncus	0.9899434592787093	0.0	0.0	0.0	0.0	5.0	77
Peptoclostridium	5.159216173096192	0.0	0.0	0.0	0.0	76.0	76
Mogibacterium	1.6896899291482326	0.0	0.0	0.0	0.0	17.0	68
UC5-1-2E3	1.1424597149902007	0.0	0.0	0.0	0.0	9.0	66
CHKCI002	1.616302528128278	0.0	0.0	0.0	0.0	20.0	62
Angelakisella	1.053768665671447	0.0	0.0	0.0	0.0	11.0	61
Lachnospiraceae AC2044 group	1.7741097592279962	0.0	0.0	0.0	0.0	20.0	61
Clostridioides	3.0463226889551964	0.0	0.0	0.0	0.0	43.0	58
Libanicoccus	1.7618615153630233	0.0	0.0	0.0	0.0	18.0	58
Cloacibacillus	2.6853067166498996	0.0	0.0	0.0	0.0	39.0	56
Oxalobacter	0.734340415411993	0.0	0.0	0.0	0.0	6.0	50
Leuconostoc	1.6961045899344134	0.0	0.0	0.0	0.0	24.0	48
Weissella	1.2273550462788736	0.0	0.0	0.0	0.0	10.0	48
Anaerofustis	0.6880220170568244	0.0	0.0	0.0	0.0	5.0	46
UCG-009	0.5655149284707375	0.0	0.0	0.0	0.0	3.0	44
Prevotellaceae UCG-003	2.012092220790766	0.0	0.0	0.0	0.0	25.0	43
Varibaculum	2.1968825373115637	0.0	0.0	0.0	0.0	32.0	43
CHKCI001	0.9950594802199652	0.0	0.0	0.0	0.0	8.0	42
Howardella	0.871011990557045	0.0	0.0	0.0	0.0	7.0	42
Oribacterium	1.4780351192106604	0.0	0.0	0.0	0.0	19.0	42
Allisonella	1.3471347911093778	0.0	0.0	0.0	0.0	17.0	39
Candidatus Soleaferrea	0.6382513125798484	0.0	0.0	0.0	0.0	5.0	39
Lachnospiraceae UCG-002	2.390171603371911	0.0	0.0	0.0	0.0	35.0	39
Granulicatella	0.7974079016825788	0.0	0.0	0.0	0.0	8.0	38
Cetobacterium	2.511723663217883	0.0	0.0	0.0	0.0	37.0	37
Lachnospiraceae UCG-003	1.913271442378346	0.0	0.0	0.0	0.0	27.0	37
Lachnospiraceae NK4B4 group	1.7249165452972828	0.0	0.0	0.0	0.0	25.0	34
HT002	1.333301330901144	0.0	0.0	0.0	0.0	18.0	33
Lachnospiraceae NK3A20 group	1.0481047842874394	0.0	0.0	0.0	0.0	13.0	32
Anaerofilum	1.5070381618140998	0.0	0.0	0.0	0.0	22.0	31
Raoultella	1.558387444947959	0.0	0.0	0.0	0.0	22.0	31
Ruminiclostridium	0.7219169073820207	0.0	0.0	0.0	0.0	5.0	31
Epulopiscium	1.710334240891469	0.0	0.0	0.0	0.0	25.0	30
Caproiciproducens	1.0723526765218097	0.0	0.0	0.0	0.0	14.0	28
Pseudomonas	1.7659859183661557	0.0	0.0	0.0	0.0	26.0	27
Lachnotalea	0.5778304556709856	0.0	0.0	0.0	0.0	6.0	25
Coriobacteriaceae UCG-002	0.7495233736126842	0.0	0.0	0.0	0.0	8.0	24
Dielma	0.4681801950095141	0.0	0.0	0.0	0.0	4.0	24
Gardnerella	1.629226159925114	0.0	0.0	0.0	0.0	24.0	24
UCG-004	0.8749222772883557	0.0	0.0	0.0	0.0	12.0	24
Solobacterium	1.0150766527833117	0.0	0.0	0.0	0.0	14.0	23
Anaerosporobacter	1.2504991322976244	0.0	0.0	0.0	0.0	18.0	22
Christensenella	0.43974732461578636	0.0	0.0	0.0	0.0	4.0	22
Anaeroglobus	1.0340672616194586	0.0	0.0	0.0	0.0	13.0	21
Cutibacterium	1.0949542141947284	0.0	0.0	0.0	0.0	15.0	21
UCG-008	0.6271914983697084	0.0	0.0	0.0	0.0	8.0	21
Companilactobacillus	1.225040970644508	0.0	0.0	0.0	0.0	18.0	20
Fusobacterium	0.8337684475932646	0.0	0.0	0.0	0.0	10.0	20
dgA-11 gut group	0.9212923831397218	0.0	0.0	0.0	0.0	11.0	19
Alloscardovia	0.6655135957545514	0.0	0.0	0.0	0.0	8.0	17
Candidatus Vestibaculum	1.1540351966136222	0.0	0.0	0.0	0.0	17.0	17
Corynebacterium	0.4392133264532766	0.0	0.0	0.0	0.0	4.0	17
Pseudoflavonifractor	0.4392133264532766	0.0	0.0	0.0	0.0	4.0	17
GCA-900066755	0.38980216075128377	0.0	0.0	0.0	0.0	3.0	16
Gemella	0.42393808781961007	0.0	0.0	0.0	0.0	4.0	16
Sanguibacteroides	0.6831987553715132	0.0	0.0	0.0	0.0	9.0	16
Atopobium	0.3724489378409563	0.0	0.0	0.0	0.0	4.0	15
Campylobacter	0.5180230119680844	0.0	0.0	0.0	0.0	5.0	15
Lactonifactor	0.35980404672487665	0.0	0.0	0.0	0.0	3.0	15
Harryflintia	0.5141370610671088	0.0	0.0	0.0	0.0	5.0	14
Parvimonas	0.4958007654735978	0.0	0.0	0.0	0.0	5.0	14
Elusimicrobium	0.6946261922945869	0.0	0.0	0.0	0.0	10.0	13
Mailhella	0.8171234497962112	0.0	0.0	0.0	0.0	12.0	13
Mannheimia	0.4821882900088677	0.0	0.0	0.0	0.0	5.0	13
Porphyromonas	0.5101796985371466	0.0	0.0	0.0	0.0	6.0	13
UCG-007	0.6946261922945868	0.0	0.0	0.0	0.0	10.0	13
Propionibacterium	0.3286927356826241	0.0	0.0	0.0	0.0	3.0	12
Catabacter	0.29220106846779753	0.0	0.0	0.0	0.0	3.0	11
Serratia	0.48847443215109565	0.0	0.0	0.0	0.0	6.0	10
TM7x	0.3007642311133211	0.0	0.0	0.0	0.0	3.0	10
Fenollaria	0.30902121549036715	0.0	0.0	0.0	0.0	3.0	9
Rikenella	0.6109598099719176	0.0	0.0	0.0	0.0	9.0	9
Aquamonas	0.26964542153319543	0.0	0.0	0.0	0.0	3.0	8
Bacillus	0.5430753866417044	0.0	0.0	0.0	0.0	8.0	8
Candidatus Stoquefichus	0.28630038877562486	0.0	0.0	0.0	0.0	3.0	8
Levilactobacillus	0.5430753866417045	0.0	0.0	0.0	0.0	8.0	8
Cuneatibacter	0.22333948528412376	0.0	0.0	0.0	0.0	2.0	7
Raoultibacter	0.294817846685058	0.0	0.0	0.0	0.0	4.0	7
Anaeroplasma	0.23406731168706496	0.0	0.0	0.0	0.0	2.0	6
Hafnia-Obesumbacterium	0.19044418573926353	0.0	0.0	0.0	0.0	2.0	6
Lachnospiraceae FE2018 group	0.23406731168706493	0.0	0.0	0.0	0.0	3.0	6
Murdochiella	0.34583568528308994	0.0	0.0	0.0	0.0	5.0	6
Phocea	0.23406731168706493	0.0	0.0	0.0	0.0	3.0	6
Proteus	0.34583568528308994	0.0	0.0	0.0	0.0	5.0	6
DNF00809	0.2795895853476169	0.0	0.0	0.0	0.0	4.0	5
Mycoplasma	0.33942211665106536	0.0	0.0	0.0	0.0	5.0	5
Papillibacter	0.1785330219834865	0.0	0.0	0.0	0.0	2.0	5
Peptostreptococcus	0.20281345911407192	0.0	0.0	0.0	0.0	2.0	5
Mobiluncus	0.19156117001358128	0.0	0.0	0.0	0.0	2.0	4
Pyramidobacter	0.2143710360945047	0.0	0.0	0.0	0.0	3.0	4
Sneathia	0.2715376933208522	0.0	0.0	0.0	0.0	4.0	4
Oceanivirga	0.20365326999063926	0.0	0.0	0.0	0.0	3.0	3
Paraclostridium	0.2036532699906393	0.0	0.0	0.0	0.0	3.0	3
Scardovia	0.1515128240755932	0.0	0.0	0.0	0.0	2.0	3
Abiotrophia	0.13576884666042613	0.0	0.0	0.0	0.0	2.0	2
Acetanaerobacterium	0.09578058500679064	0.0	0.0	0.0	0.0	1.0	2
Anaerovibrio	0.1357688466604261	0.0	0.0	0.0	0.0	2.0	2
Asaccharospora	0.09578058500679064	0.0	0.0	0.0	0.0	1.0	2
Eikenella	0.1357688466604261	0.0	0.0	0.0	0.0	2.0	2
Enteroscipio	0.1357688466604261	0.0	0.0	0.0	0.0	2.0	2
Eremococcus	0.13576884666042613	0.0	0.0	0.0	0.0	2.0	2
Fastidiosipila	0.1357688466604261	0.0	0.0	0.0	0.0	2.0	2
Lachnospiraceae UCG-008	0.13576884666042613	0.0	0.0	0.0	0.0	2.0	2
Lawsonella	0.09578058500679064	0.0	0.0	0.0	0.0	1.0	2
Paenibacillus	0.1357688466604261	0.0	0.0	0.0	0.0	2.0	2
Paeniclostridium	0.1357688466604261	0.0	0.0	0.0	0.0	2.0	2
Sarcina	0.1357688466604261	0.0	0.0	0.0	0.0	2.0	2
Selenomonas	0.1357688466604261	0.0	0.0	0.0	0.0	2.0	2
Anaerostignum	0.06788442333021305	0.0	0.0	0.0	0.0	1.0	1
Candidatus Saccharimonas	0.06788442333021305	0.0	0.0	0.0	0.0	1.0	1
Cellulosilyticum	0.06788442333021305	0.0	0.0	0.0	0.0	1.0	1
Erysipelotrichaceae UCG-006	0.06788442333021305	0.0	0.0	0.0	0.0	1.0	1
Lachnoanaerobaculum	0.06788442333021305	0.0	0.0	0.0	0.0	1.0	1
Lachnospiraceae UCG-007	0.06788442333021305	0.0	0.0	0.0	0.0	1.0	1
Leptotrichia	0.06788442333021305	0.0	0.0	0.0	0.0	1.0	1
Murimonas	0.06788442333021305	0.0	0.0	0.0	0.0	1.0	1
Neoscardovia	0.06788442333021305	0.0	0.0	0.0	0.0	1.0	1
Paraeggerthella	0.06788442333021306	0.0	0.0	0.0	0.0	1.0	1
Ralstonia	0.06788442333021305	0.0	0.0	0.0	0.0	1.0	1
[Eubacterium] oxidoreducens group	0.06788442333021305	0.0	0.0	0.0	0.0	1.0	1
